# Supplementary material for: The chain structure of [Ni(C4H2O4)(C12H8N2)(H2O)]n with different types of fumarate bridging
Source: Acta Crystallogr Sect E Struct Rep Online. 2012 Jan 7;68(Pt 2):m92–3. doi: 10.1107/S1600536811054614 (PMC3274842; doi:10.1107/S1600536811054614)
Supplement: Supplementary file 1 [file e-68-00m92-sup1.cif]

##############################################################################
#                                                                            #
# This CIF contains the data in a paper accepted for publication in          #
# Acta Crystallographica Section E. It conforms to the requirements of       #
# Notes for Authors for Acta Crystallographica Section E, and has been       #
# peer reviewed under the auspices of the IUCr Commission on Journals.       #
#                                                                            #
# Full details of the Crystallographic Information File format               #
# are given in the paper "The Crystallographic Information File (CIF):       #
# a New Standard Archive File for Crystallography" by S. R. Hall, F. H.      #
# Allen and I. D. Brown [Acta Cryst. (1991), A47, 655-685].                  #
#                                                                            #
# The current version of the core CIF dictionary is obtainable from          #
# ftp://ftp.iucr.org/pub/cif_core.dic.                                       #
#                                                                            #
# Software is freely available for graphical display of the structure(s)     #
# in this CIF. For information consult the CIF software page                 #
# http://www.iucr.org/resources/cif/software.                                #
#                                                                            #
# This file may be used for bona fide research purposes within the           #
# scientific community so long as proper attribution is given to the journal # 
# article from which it was obtained.                                        #
#                                                                            #
##############################################################################
data_I
_audit_creation_method     SHELXL-97
_chemical_name_systematic
;\
<i>catena</i>-poly[[aqua(1,10-phenanthroline-
\k^2^<i>N</i>,<i>N</i>')nickel(II)]-\m-fumarato-\k^2^<i>O</i>:<i>O</i>'-
[aqua(1,10-phenanthroline-\k^2^<i>N</i>,<i>N</i>')nickel(II)]-\m-fumarato-
\k^4^<i>O</i>,<i>O</i>':<i>O</i>'',<i>O</i>''']
;
_chemical_name_common     ?
_chemical_formula_moiety     'C16 H12 N2 Ni O5'
_chemical_formula_sum     'C16 H12 N2 Ni O5'
_chemical_formula_iupac     '[Ni (C4 H2 O4) (C12 H8 N2) (H2 O)]'
_chemical_formula_weight     370.99
_chemical_melting_point     ?
_symmetry_cell_setting     triclinic
_symmetry_space_group_name_H-M     'P -1'
_symmetry_space_group_name_Hall     '-P 1'
loop_
    _symmetry_equiv_pos_as_xyz
    'x, y, z'
    '-x, -y, -z'
_cell_length_a     7.8998(4)
_cell_length_b     9.8238(5)
_cell_length_c     11.3815(8)
_cell_angle_alpha     68.677(6)
_cell_angle_beta     70.141(6)
_cell_angle_gamma     89.655(5)
_cell_volume     766.89(8)
_cell_formula_units_Z     2
_cell_measurement_reflns_used     9394
_cell_measurement_theta_min     3.299
_cell_measurement_theta_max     29.416
_cell_measurement_temperature     173(2)
_exptl_crystal_description     prism
_exptl_crystal_colour     'light-green'
_exptl_crystal_size_max     0.460
_exptl_crystal_size_mid     0.266
_exptl_crystal_size_min     0.124
_exptl_crystal_density_diffrn     1.607
_exptl_crystal_density_meas     ?
_exptl_crystal_density_method     'not measured'
_exptl_crystal_F_000     380
_exptl_absorpt_coefficient_mu     1.294
_exptl_absorpt_correction_type     analytical
_exptl_absorpt_process_details
;
[Clark & Reid (1995) in <i>CrysAlis PRO</i> (Oxford Diffraction,
2009)]
;
_exptl_absorpt_correction_T_min     0.658
_exptl_absorpt_correction_T_max     0.866
_exptl_special_details
;
;
_diffrn_ambient_temperature     173(2)
_diffrn_radiation_type     MoK\a
_diffrn_radiation_wavelength     0.71073
_diffrn_radiation_source     'Enhance (Mo) X-ray Source'
_diffrn_radiation_monochromator     graphite
_diffrn_measurement_device_type     'Oxford Diffraction Xcalibur Sapphire2'
_diffrn_measurement_method     '\w scans'
_diffrn_detector_area_resol_mean     8.3438
_diffrn_reflns_number     12619
_diffrn_reflns_av_R_equivalents     0.0219
_diffrn_reflns_av_sigmaI/netI     0.0188
_diffrn_reflns_theta_min     3.31
_diffrn_reflns_theta_max     26.50
_diffrn_reflns_theta_full     26.50
_diffrn_measured_fraction_theta_max     0.998
_diffrn_measured_fraction_theta_full     0.998
_diffrn_reflns_limit_h_min     -9
_diffrn_reflns_limit_h_max     9
_diffrn_reflns_limit_k_min     -12
_diffrn_reflns_limit_k_max     12
_diffrn_reflns_limit_l_min     -14
_diffrn_reflns_limit_l_max     14
_diffrn_standards_number     0
_diffrn_standards_interval_count     .
_diffrn_standards_interval_time     .
_diffrn_standards_decay_%     ?
_refine_special_details
;
Refinement of <i>F</i>^2^ against ALL reflections. The weighted <i>R</i>-factor
<i>wR</i> and goodness of fit <i>S</i> are based on <i>F</i>^2^, conventional
<i>R</i>-factors <i>R</i> are based on <i>F</i>, with <i>F</i> set to zero for
negative <i>F</i>^2^. The threshold expression of <i>F</i>^2^ >
\s(<i>F</i>^2^) is used only for calculating <i>R</i>-factors(gt) <i>etc</i>.
and is not relevant to the choice of reflections for refinement.
<i>R</i>-factors based on <i>F</i>^2^ are statistically about twice as large
as those based on <i>F</i>, and <i>R</i>- factors based on ALL data will be
even larger.
;
_reflns_number_total     3173
_reflns_number_gt     2972
_reflns_threshold_expression     I>2sigma(I)
_refine_ls_structure_factor_coef     Fsqd
_refine_ls_matrix_type     full
_refine_ls_R_factor_all     0.0236
_refine_ls_R_factor_gt     0.0216
_refine_ls_wR_factor_gt     0.0563
_refine_ls_wR_factor_ref     0.0574
_refine_ls_goodness_of_fit_ref     1.043
_refine_ls_restrained_S_all     1.043
_refine_ls_number_reflns     3173
_refine_ls_number_parameters     217
_refine_ls_number_restraints     0
_refine_ls_hydrogen_treatment     constr
_refine_ls_weighting_scheme     calc
_refine_ls_weighting_details
         'calc w=1/[\s^2^(Fo^2^)+(0.0268P)^2^+0.3218P] where P=(Fo^2^+2Fc^2^)/3'
_atom_sites_solution_hydrogens     geom
_atom_sites_solution_primary     direct
_atom_sites_solution_secondary     difmap
_refine_ls_shift/su_max     0.001
_refine_ls_shift/su_mean     0.000
_refine_diff_density_max     0.325
_refine_diff_density_min     -0.245
_refine_ls_extinction_method     none
_refine_ls_extinction_coef     ?
loop_
    _atom_type_symbol
    _atom_type_description
    _atom_type_scat_dispersion_real
    _atom_type_scat_dispersion_imag
    _atom_type_scat_source
    'C' 'C' 0.0033 0.0016
                         'International Tables Vol C Tables 4.2.6.8 and 6.1.1.4'
    'N' 'N' 0.0061 0.0033
                         'International Tables Vol C Tables 4.2.6.8 and 6.1.1.4'
    'Ni' 'Ni' 0.3393 1.1124
                         'International Tables Vol C Tables 4.2.6.8 and 6.1.1.4'
    'O' 'O' 0.0106 0.0060
                         'International Tables Vol C Tables 4.2.6.8 and 6.1.1.4'
    'H' 'H' 0.0000 0.0000
                         'International Tables Vol C Tables 4.2.6.8 and 6.1.1.4'
_computing_data_collection
;
<i>CrysAlis PRO</i> (Oxford Diffraction, 2009)
;
_computing_cell_refinement
;
<i>CrysAlis PRO</i> (Oxford Diffraction, 2009)
;
_computing_data_reduction
;
<i>CrysAlis PRO</i> (Oxford Diffraction, 2009)
;
_computing_structure_solution     'SHELXS97 (Sheldrick, 2008)'
_computing_structure_refinement     'SHELXL97 (Sheldrick, 2008)'
_computing_molecular_graphics     'DIAMOND (Crystal Impact, 2009)'
_computing_publication_material     'SHELXL97 (Sheldrick, 2008)'
loop_
    _atom_site_type_symbol
    _atom_site_label
    _atom_site_fract_x
    _atom_site_fract_y
    _atom_site_fract_z
    _atom_site_U_iso_or_equiv
    _atom_site_adp_type
    _atom_site_calc_flag
    _atom_site_refinement_flags
    _atom_site_occupancy
    _atom_site_symmetry_multiplicity
    _atom_site_disorder_assembly
    _atom_site_disorder_group
    Ni Ni1 0.83574(2) 0.255869(19) 0.208342(18) 0.02046(7) Uani d . 1 1 . .
    O O1 1.05052(14) 0.37310(12) 0.20856(11) 0.0254(2) Uani d . 1 1 . .
    H H1O1 0.9946 0.4226 0.2539 0.038 Uiso d R 1 1 . .
    H H2O1 1.1060 0.4310 0.1268 0.038 Uiso d R 1 1 . .
    O O2 0.77961(14) 0.43278(11) 0.05893(11) 0.0246(2) Uani d . 1 1 . .
    O O3 0.60066(15) 0.22129(11) 0.15882(11) 0.0256(2) Uani d . 1 1 . .
    O O4 0.65578(15) 0.30773(12) 0.35633(11) 0.0297(2) Uani d . 1 1 . .
    O O5 0.82308(16) 0.48624(13) 0.36300(12) 0.0351(3) Uani d . 1 1 . .
    N N1 0.85113(17) 0.05252(14) 0.34101(12) 0.0240(3) Uani d . 1 1 . .
    N N2 1.02443(17) 0.18287(13) 0.07328(12) 0.0215(3) Uani d . 1 1 . .
    C C1 0.7599(2) -0.01127(18) 0.47314(16) 0.0311(4) Uani d . 1 1 . .
    H H1 0.6707 0.0385 0.5153 0.037 Uiso calc R 1 1 . .
    C C2 0.7899(3) -0.1492(2) 0.55307(17) 0.0373(4) Uani d . 1 1 . .
    H H2 0.7221 -0.1916 0.6476 0.045 Uiso calc R 1 1 . .
    C C3 0.9174(3) -0.22201(19) 0.49376(18) 0.0370(4) Uani d . 1 1 . .
    H H3 0.9389 -0.3155 0.5469 0.044 Uiso calc R 1 1 . .
    C C4 1.1536(3) -0.22521(19) 0.28194(19) 0.0375(4) Uani d . 1 1 . .
    H H4 1.1810 -0.3187 0.3300 0.045 Uiso calc R 1 1 . .
    C C5 1.2444(2) -0.15787(19) 0.14727(19) 0.0351(4) Uani d . 1 1 . .
    H H5 1.3352 -0.2046 0.1026 0.042 Uiso calc R 1 1 . .
    C C6 1.2939(2) 0.05748(19) -0.07064(18) 0.0321(4) Uani d . 1 1 . .
    H H6 1.3850 0.0156 -0.1209 0.039 Uiso calc R 1 1 . .
    C C7 1.2463(2) 0.19111(18) -0.13455(16) 0.0311(4) Uani d . 1 1 . .
    H H7 1.3051 0.2431 -0.2294 0.037 Uiso calc R 1 1 . .
    C C8 1.1105(2) 0.25035(17) -0.05917(15) 0.0263(3) Uani d . 1 1 . .
    H H8 1.0786 0.3429 -0.1048 0.032 Uiso calc R 1 1 . .
    C C9 1.0168(2) -0.15825(17) 0.35373(17) 0.0291(3) Uani d . 1 1 . .
    C C10 0.9774(2) -0.01967(16) 0.28145(15) 0.0228(3) Uani d . 1 1 . .
    C C11 1.2066(2) -0.01704(17) 0.07015(17) 0.0271(3) Uani d . 1 1 . .
    C C12 1.0727(2) 0.05085(16) 0.13778(15) 0.0221(3) Uani d . 1 1 . .
    C C13 0.6336(2) 0.35570(16) 0.08395(14) 0.0219(3) Uani d . 1 1 . .
    C C14 0.4973(2) 0.42762(17) 0.02642(16) 0.0249(3) Uani d . 1 1 . .
    H H14 0.4064 0.3645 0.0340 0.030 Uiso d R 1 1 . .
    C C15 0.6762(2) 0.41233(16) 0.39247(15) 0.0247(3) Uani d . 1 1 . .
    C C16 0.5037(2) 0.44635(18) 0.47800(16) 0.0280(3) Uani d . 1 1 . .
    H H16 0.4000 0.3893 0.4987 0.034 Uiso d R 1 1 . .
loop_
    _atom_site_aniso_label
    _atom_site_aniso_U_11
    _atom_site_aniso_U_22
    _atom_site_aniso_U_33
    _atom_site_aniso_U_12
    _atom_site_aniso_U_13
    _atom_site_aniso_U_23
    Ni1 0.01891(11) 0.02183(11) 0.01896(10) 0.00744(7) -0.00459(8) -0.00816(8)
    O1 0.0204(6) 0.0307(6) 0.0219(5) 0.0058(4) -0.0051(4) -0.0091(4)
    O2 0.0189(6) 0.0254(5) 0.0260(5) 0.0056(4) -0.0082(5) -0.0062(4)
    O3 0.0252(6) 0.0218(5) 0.0281(6) 0.0065(4) -0.0082(5) -0.0093(4)
    O4 0.0258(6) 0.0322(6) 0.0296(6) 0.0048(5) -0.0008(5) -0.0186(5)
    O5 0.0254(6) 0.0413(7) 0.0394(7) 0.0038(5) -0.0029(5) -0.0247(6)
    N1 0.0222(7) 0.0256(6) 0.0207(6) 0.0043(5) -0.0059(5) -0.0068(5)
    N2 0.0209(7) 0.0216(6) 0.0208(6) 0.0059(5) -0.0059(5) -0.0082(5)
    C1 0.0282(9) 0.0358(9) 0.0236(8) 0.0030(7) -0.0054(7) -0.0088(7)
    C2 0.0402(11) 0.0378(9) 0.0226(8) -0.0031(8) -0.0091(8) -0.0011(7)
    C3 0.0461(11) 0.0285(8) 0.0326(9) 0.0039(8) -0.0212(9) -0.0012(7)
    C4 0.0444(11) 0.0270(8) 0.0482(11) 0.0179(8) -0.0262(9) -0.0139(8)
    C5 0.0329(10) 0.0330(9) 0.0480(10) 0.0185(7) -0.0175(8) -0.0226(8)
    C6 0.0255(9) 0.0365(9) 0.0368(9) 0.0070(7) -0.0043(7) -0.0233(8)
    C7 0.0297(9) 0.0340(9) 0.0235(8) 0.0004(7) -0.0006(7) -0.0126(7)
    C8 0.0288(9) 0.0247(7) 0.0224(7) 0.0040(6) -0.0069(7) -0.0079(6)
    C9 0.0323(9) 0.0249(7) 0.0327(8) 0.0061(7) -0.0182(7) -0.0078(7)
    C10 0.0219(8) 0.0222(7) 0.0249(7) 0.0043(6) -0.0104(6) -0.0080(6)
    C11 0.0233(8) 0.0280(8) 0.0348(8) 0.0077(6) -0.0108(7) -0.0172(7)
    C12 0.0201(8) 0.0226(7) 0.0257(7) 0.0049(6) -0.0090(6) -0.0111(6)
    C13 0.0202(8) 0.0246(7) 0.0204(7) 0.0080(6) -0.0047(6) -0.0106(6)
    C14 0.0177(8) 0.0291(7) 0.0283(8) 0.0061(6) -0.0079(6) -0.0119(6)
    C15 0.0263(8) 0.0258(7) 0.0193(7) 0.0080(6) -0.0049(6) -0.0090(6)
    C16 0.0223(8) 0.0322(8) 0.0260(8) 0.0036(6) -0.0016(7) -0.0140(7)
_geom_special_details
;
All e.s.d.'s (except the e.s.d. in the dihedral angle between two l.s. planes)
are estimated using the full covariance matrix. The cell e.s.d.'s are taken
into account individually in the estimation of e.s.d.'s in distances, angles
and torsion angles; correlations between e.s.d.'s in cell parameters are only
used when they are defined by crystal symmetry. An approximate (isotropic)
treatment of cell e.s.d.'s is used for estimating e.s.d.'s involving l.s.
planes.
;
loop_
    _geom_bond_atom_site_label_1
    _geom_bond_atom_site_label_2
    _geom_bond_site_symmetry_2
    _geom_bond_distance
    _geom_bond_publ_flag
    Ni1 O4 . 2.0263(10) ?
    Ni1 N1 . 2.0527(12) ?
    Ni1 O1 . 2.0576(11) ?
    Ni1 N2 . 2.0811(12) ?
    Ni1 O2 . 2.1124(10) ?
    Ni1 O3 . 2.1771(11) ?
    O1 H1O1 . 0.8500 ?
    O1 H2O1 . 0.8500 ?
    O2 C13 . 1.2711(18) ?
    O3 C13 . 1.2540(18) ?
    O4 C15 . 1.2671(18) ?
    O5 C15 . 1.2470(19) ?
    N1 C1 . 1.326(2) ?
    N1 C10 . 1.3563(19) ?
    N2 C8 . 1.3253(19) ?
    N2 C12 . 1.3631(19) ?
    C1 C2 . 1.402(2) ?
    C1 H1 . 0.9500 ?
    C2 C3 . 1.365(3) ?
    C2 H2 . 0.9500 ?
    C3 C9 . 1.407(2) ?
    C3 H3 . 0.9500 ?
    C4 C5 . 1.350(3) ?
    C4 C9 . 1.432(2) ?
    C4 H4 . 0.9500 ?
    C5 C11 . 1.436(2) ?
    C5 H5 . 0.9500 ?
    C6 C7 . 1.371(2) ?
    C6 C11 . 1.408(2) ?
    C6 H6 . 0.9500 ?
    C7 C8 . 1.398(2) ?
    C7 H7 . 0.9500 ?
    C8 H8 . 0.9500 ?
    C9 C10 . 1.408(2) ?
    C10 C12 . 1.438(2) ?
    C11 C12 . 1.403(2) ?
    C13 C14 . 1.490(2) ?
    C14 C14 2_665 1.322(3) ?
    C14 H14 . 0.9127 ?
    C15 C16 . 1.498(2) ?
    C16 C16 2_666 1.315(3) ?
    C16 H16 . 0.9056 ?
loop_
    _geom_angle_atom_site_label_1
    _geom_angle_atom_site_label_2
    _geom_angle_atom_site_label_3
    _geom_angle_site_symmetry_1
    _geom_angle_site_symmetry_3
    _geom_angle
    _geom_angle_publ_flag
    O4 Ni1 N1 . . 93.22(5) ?
    O4 Ni1 O1 . . 92.07(4) ?
    N1 Ni1 O1 . . 98.29(5) ?
    O4 Ni1 N2 . . 173.69(5) ?
    N1 Ni1 N2 . . 80.59(5) ?
    O1 Ni1 N2 . . 87.68(5) ?
    O4 Ni1 O2 . . 90.64(4) ?
    N1 Ni1 O2 . . 165.34(5) ?
    O1 Ni1 O2 . . 95.70(4) ?
    N2 Ni1 O2 . . 95.66(4) ?
    O4 Ni1 O3 . . 84.64(4) ?
    N1 Ni1 O3 . . 104.64(5) ?
    O1 Ni1 O3 . . 156.97(4) ?
    N2 Ni1 O3 . . 98.02(4) ?
    O2 Ni1 O3 . . 61.64(4) ?
    O4 Ni1 C13 . . 84.46(5) ?
    N1 Ni1 C13 . . 135.31(5) ?
    O1 Ni1 C13 . . 126.36(5) ?
    N2 Ni1 C13 . . 100.76(5) ?
    O2 Ni1 C13 . . 31.19(4) ?
    O3 Ni1 C13 . . 30.68(4) ?
    Ni1 O1 H1O1 . . 100.8 ?
    Ni1 O1 H2O1 . . 106.0 ?
    H1O1 O1 H2O1 . . 109.3 ?
    C13 O2 Ni1 . . 89.42(8) ?
    C13 O3 Ni1 . . 86.97(9) ?
    C15 O4 Ni1 . . 127.93(10) ?
    C1 N1 C10 . . 118.30(13) ?
    C1 N1 Ni1 . . 128.64(11) ?
    C10 N1 Ni1 . . 113.02(10) ?
    C8 N2 C12 . . 118.02(13) ?
    C8 N2 Ni1 . . 129.72(10) ?
    C12 N2 Ni1 . . 112.00(10) ?
    N1 C1 C2 . . 122.60(16) ?
    N1 C1 H1 . . 118.7 ?
    C2 C1 H1 . . 118.7 ?
    C3 C2 C1 . . 119.33(16) ?
    C3 C2 H2 . . 120.3 ?
    C1 C2 H2 . . 120.3 ?
    C2 C3 C9 . . 119.83(15) ?
    C2 C3 H3 . . 120.1 ?
    C9 C3 H3 . . 120.1 ?
    C5 C4 C9 . . 121.22(15) ?
    C5 C4 H4 . . 119.4 ?
    C9 C4 H4 . . 119.4 ?
    C4 C5 C11 . . 121.40(15) ?
    C4 C5 H5 . . 119.3 ?
    C11 C5 H5 . . 119.3 ?
    C7 C6 C11 . . 119.38(14) ?
    C7 C6 H6 . . 120.3 ?
    C11 C6 H6 . . 120.3 ?
    C6 C7 C8 . . 119.52(15) ?
    C6 C7 H7 . . 120.2 ?
    C8 C7 H7 . . 120.2 ?
    N2 C8 C7 . . 122.79(14) ?
    N2 C8 H8 . . 118.6 ?
    C7 C8 H8 . . 118.6 ?
    C3 C9 C10 . . 116.94(15) ?
    C3 C9 C4 . . 124.20(15) ?
    C10 C9 C4 . . 118.86(15) ?
    N1 C10 C9 . . 122.99(14) ?
    N1 C10 C12 . . 117.23(13) ?
    C9 C10 C12 . . 119.78(14) ?
    C12 C11 C6 . . 117.24(14) ?
    C12 C11 C5 . . 118.60(15) ?
    C6 C11 C5 . . 124.15(15) ?
    N2 C12 C11 . . 123.04(14) ?
    N2 C12 C10 . . 116.83(13) ?
    C11 C12 C10 . . 120.13(13) ?
    O3 C13 O2 . . 121.07(13) ?
    O3 C13 C14 . . 119.63(13) ?
    O2 C13 C14 . . 119.28(13) ?
    O3 C13 Ni1 . . 62.35(8) ?
    O2 C13 Ni1 . . 59.39(7) ?
    C14 C13 Ni1 . . 170.01(10) ?
    C14 C14 C13 2_665 . 122.62(18) ?
    C14 C14 H14 2_665 . 122.2 ?
    C13 C14 H14 . . 115.2 ?
    O5 C15 O4 . . 126.05(14) ?
    O5 C15 C16 . . 119.26(13) ?
    O4 C15 C16 . . 114.68(14) ?
    C16 C16 C15 2_666 . 123.7(2) ?
    C16 C16 H16 2_666 . 119.5 ?
    C15 C16 H16 . . 116.8 ?
loop_
    _geom_torsion_atom_site_label_1
    _geom_torsion_atom_site_label_2
    _geom_torsion_atom_site_label_3
    _geom_torsion_atom_site_label_4
    _geom_torsion_site_symmetry_1
    _geom_torsion_site_symmetry_2
    _geom_torsion_site_symmetry_3
    _geom_torsion_site_symmetry_4
    _geom_torsion
    _geom_torsion_publ_flag
    O4 Ni1 O2 C13 . . . . -78.18(8) ?
    N1 Ni1 O2 C13 . . . . 27.1(2) ?
    O1 Ni1 O2 C13 . . . . -170.32(8) ?
    N2 Ni1 O2 C13 . . . . 101.46(8) ?
    O3 Ni1 O2 C13 . . . . 5.38(8) ?
    O4 Ni1 O3 C13 . . . . 88.17(9) ?
    N1 Ni1 O3 C13 . . . . -179.90(8) ?
    O1 Ni1 O3 C13 . . . . 5.53(15) ?
    N2 Ni1 O3 C13 . . . . -97.59(9) ?
    O2 Ni1 O3 C13 . . . . -5.46(8) ?
    N1 Ni1 O4 C15 . . . . 117.90(13) ?
    O1 Ni1 O4 C15 . . . . 19.47(13) ?
    O2 Ni1 O4 C15 . . . . -76.25(13) ?
    O3 Ni1 O4 C15 . . . . -137.69(13) ?
    C13 Ni1 O4 C15 . . . . -106.87(13) ?
    O4 Ni1 N1 C1 . . . . 3.18(14) ?
    O1 Ni1 N1 C1 . . . . 95.75(14) ?
    N2 Ni1 N1 C1 . . . . -178.02(14) ?
    O2 Ni1 N1 C1 . . . . -101.8(2) ?
    O3 Ni1 N1 C1 . . . . -82.11(14) ?
    C13 Ni1 N1 C1 . . . . -82.18(15) ?
    O4 Ni1 N1 C10 . . . . -174.48(10) ?
    O1 Ni1 N1 C10 . . . . -81.92(10) ?
    N2 Ni1 N1 C10 . . . . 4.31(10) ?
    O2 Ni1 N1 C10 . . . . 80.5(2) ?
    O3 Ni1 N1 C10 . . . . 100.22(10) ?
    C13 Ni1 N1 C10 . . . . 100.15(11) ?
    N1 Ni1 N2 C8 . . . . -179.04(14) ?
    O1 Ni1 N2 C8 . . . . -80.24(14) ?
    O2 Ni1 N2 C8 . . . . 15.26(14) ?
    O3 Ni1 N2 C8 . . . . 77.35(14) ?
    C13 Ni1 N2 C8 . . . . 46.36(14) ?
    N1 Ni1 N2 C12 . . . . -5.08(10) ?
    O1 Ni1 N2 C12 . . . . 93.73(10) ?
    O2 Ni1 N2 C12 . . . . -170.78(10) ?
    O3 Ni1 N2 C12 . . . . -108.69(10) ?
    C13 Ni1 N2 C12 . . . . -139.67(10) ?
    C10 N1 C1 C2 . . . . 0.4(2) ?
    Ni1 N1 C1 C2 . . . . -177.15(12) ?
    N1 C1 C2 C3 . . . . -0.1(3) ?
    C1 C2 C3 C9 . . . . 0.0(3) ?
    C9 C4 C5 C11 . . . . -0.6(3) ?
    C11 C6 C7 C8 . . . . -0.7(2) ?
    C12 N2 C8 C7 . . . . 0.6(2) ?
    Ni1 N2 C8 C7 . . . . 174.28(11) ?
    C6 C7 C8 N2 . . . . 0.2(2) ?
    C2 C3 C9 C10 . . . . -0.1(2) ?
    C2 C3 C9 C4 . . . . 179.82(16) ?
    C5 C4 C9 C3 . . . . -179.90(17) ?
    C5 C4 C9 C10 . . . . 0.0(2) ?
    C1 N1 C10 C9 . . . . -0.6(2) ?
    Ni1 N1 C10 C9 . . . . 177.36(12) ?
    C1 N1 C10 C12 . . . . 179.14(14) ?
    Ni1 N1 C10 C12 . . . . -2.93(16) ?
    C3 C9 C10 N1 . . . . 0.4(2) ?
    C4 C9 C10 N1 . . . . -179.51(14) ?
    C3 C9 C10 C12 . . . . -179.28(14) ?
    C4 C9 C10 C12 . . . . 0.8(2) ?
    C7 C6 C11 C12 . . . . 0.4(2) ?
    C7 C6 C11 C5 . . . . 179.43(15) ?
    C4 C5 C11 C12 . . . . 0.3(2) ?
    C4 C5 C11 C6 . . . . -178.73(17) ?
    C8 N2 C12 C11 . . . . -0.9(2) ?
    Ni1 N2 C12 C11 . . . . -175.67(11) ?
    C8 N2 C12 C10 . . . . 179.84(13) ?
    Ni1 N2 C12 C10 . . . . 5.10(16) ?
    C6 C11 C12 N2 . . . . 0.4(2) ?
    C5 C11 C12 N2 . . . . -178.66(14) ?
    C6 C11 C12 C10 . . . . 179.62(14) ?
    C5 C11 C12 C10 . . . . 0.6(2) ?
    N1 C10 C12 N2 . . . . -1.5(2) ?
    C9 C10 C12 N2 . . . . 178.18(13) ?
    N1 C10 C12 C11 . . . . 179.20(13) ?
    C9 C10 C12 C11 . . . . -1.1(2) ?
    Ni1 O3 C13 O2 . . . . 9.36(13) ?
    Ni1 O3 C13 C14 . . . . -168.84(12) ?
    Ni1 O2 C13 O3 . . . . -9.63(14) ?
    Ni1 O2 C13 C14 . . . . 168.57(12) ?
    O4 Ni1 C13 O3 . . . . -88.83(8) ?
    N1 Ni1 C13 O3 . . . . 0.14(11) ?
    O1 Ni1 C13 O3 . . . . -177.32(7) ?
    N2 Ni1 C13 O3 . . . . 87.59(9) ?
    O2 Ni1 C13 O3 . . . . 170.69(13) ?
    O4 Ni1 C13 O2 . . . . 100.48(8) ?
    N1 Ni1 C13 O2 . . . . -170.55(8) ?
    O1 Ni1 C13 O2 . . . . 11.99(10) ?
    N2 Ni1 C13 O2 . . . . -83.10(8) ?
    O3 Ni1 C13 O2 . . . . -170.69(13) ?
    O3 C13 C14 C14 . . . 2_665 164.10(18) ?
    O2 C13 C14 C14 . . . 2_665 -14.1(3) ?
    Ni1 O4 C15 O5 . . . . -15.4(2) ?
    Ni1 O4 C15 C16 . . . . 164.36(10) ?
    O5 C15 C16 C16 . . . 2_666 1.9(3) ?
    O4 C15 C16 C16 . . . 2_666 -177.9(2) ?
loop_
    _geom_hbond_atom_site_label_D
    _geom_hbond_atom_site_label_H
    _geom_hbond_atom_site_label_A
    _geom_hbond_site_symmetry_A
    _geom_hbond_distance_DH
    _geom_hbond_distance_HA
    _geom_hbond_distance_DA
    _geom_hbond_angle_DHA
    O1 H1O1 O5 . 0.85 1.78 2.6085(15) 163.1
    O1 H2O1 O2 2_765 0.85 1.93 2.7820(15) 177.0
_iucr_refine_instructions_details
;
TITL 3aapM in P-1
CELL 0.71073   7.899758   9.823818  11.381508  68.6768  70.1413  89.6546
ZERR    2.00   0.000439   0.000537   0.000822   0.0058   0.0058   0.0045
LATT   1
SFAC  C    N    NI   O    H
UNIT  32   4    2    10   24
MERG   2
OMIT    -2.00  53.00
EQIV $1 -x+2, -y+1, -z
HTAB O1 O5
HTAB O1 O2_$1
FMAP   2
PLAN   20
ACTA
BOND   $H
CONF
L.S.  10
TEMP  -100.00
WGHT    0.026800    0.321800
FVAR       6.98592
NI1   3    0.835738    0.255869    0.208342    11.00000    0.01891    0.02183 =
         0.01896   -0.00816   -0.00459    0.00744
O1    4    1.050520    0.373097    0.208564    11.00000    0.02035    0.03075 =
         0.02192   -0.00907   -0.00511    0.00581
AFIX   3
H1O1  5    0.994573    0.422594    0.253863    11.00000   -1.50000
H2O1  5    1.106015    0.431034    0.126825    11.00000   -1.50000
AFIX   0
O2    4    0.779613    0.432779    0.058934    11.00000    0.01890    0.02541 =
         0.02603   -0.00623   -0.00815    0.00559
O3    4    0.600660    0.221292    0.158820    11.00000    0.02523    0.02184 =
         0.02806   -0.00926   -0.00818    0.00648
O4    4    0.655780    0.307733    0.356329    11.00000    0.02581    0.03222 =
         0.02955   -0.01862   -0.00078    0.00477
O5    4    0.823079    0.486237    0.362999    11.00000    0.02543    0.04130 =
         0.03938   -0.02465   -0.00286    0.00381
N1    2    0.851130    0.052516    0.341013    11.00000    0.02217    0.02564 =
         0.02074   -0.00682   -0.00591    0.00432
N2    2    1.024434    0.182873    0.073283    11.00000    0.02091    0.02157 =
         0.02083   -0.00824   -0.00593    0.00590
C1    1    0.759899   -0.011267    0.473143    11.00000    0.02824    0.03585 =
         0.02358   -0.00884   -0.00544    0.00301
AFIX  43
H1    5    0.670684    0.038454    0.515346    11.00000   -1.20000
AFIX   0
C2    1    0.789873   -0.149216    0.553072    11.00000    0.04016    0.03785 =
         0.02263   -0.00107   -0.00913   -0.00308
AFIX  43
H2    5    0.722097   -0.191574    0.647567    11.00000   -1.20000
AFIX   0
C3    1    0.917378   -0.222010    0.493762    11.00000    0.04615    0.02850 =
         0.03261   -0.00121   -0.02122    0.00387
AFIX  43
H3    5    0.938924   -0.315510    0.546902    11.00000   -1.20000
AFIX   0
C4    1    1.153637   -0.225207    0.281944    11.00000    0.04440    0.02701 =
         0.04818   -0.01390   -0.02617    0.01795
AFIX  43
H4    5    1.181016   -0.318740    0.329969    11.00000   -1.20000
AFIX   0
C5    1    1.244427   -0.157873    0.147274    11.00000    0.03292    0.03302 =
         0.04798   -0.02256   -0.01752    0.01851
AFIX  43
H5    5    1.335238   -0.204624    0.102564    11.00000   -1.20000
AFIX   0
C6    1    1.293907    0.057475   -0.070643    11.00000    0.02552    0.03650 =
         0.03678   -0.02330   -0.00428    0.00699
AFIX  43
H6    5    1.384966    0.015562   -0.120915    11.00000   -1.20000
AFIX   0
C7    1    1.246261    0.191108   -0.134547    11.00000    0.02970    0.03398 =
         0.02352   -0.01258   -0.00058    0.00038
AFIX  43
H7    5    1.305054    0.243085   -0.229357    11.00000   -1.20000
AFIX   0
C8    1    1.110506    0.250346   -0.059166    11.00000    0.02880    0.02468 =
         0.02239   -0.00787   -0.00694    0.00398
AFIX  43
H8    5    1.078619    0.342880   -0.104829    11.00000   -1.20000
AFIX   0
C9    1    1.016834   -0.158250    0.353732    11.00000    0.03230    0.02490 =
         0.03265   -0.00785   -0.01823    0.00615
C10   1    0.977425   -0.019674    0.281455    11.00000    0.02186    0.02224 =
         0.02489   -0.00801   -0.01037    0.00429
C11   1    1.206638   -0.017043    0.070153    11.00000    0.02326    0.02799 =
         0.03476   -0.01717   -0.01078    0.00771
C12   1    1.072666    0.050845    0.137782    11.00000    0.02011    0.02264 =
         0.02572   -0.01108   -0.00903    0.00494
C13   1    0.633599    0.355696    0.083949    11.00000    0.02022    0.02465 =
         0.02039   -0.01062   -0.00474    0.00803
C14   1    0.497334    0.427621    0.026419    11.00000    0.01774    0.02907 =
         0.02833   -0.01186   -0.00792    0.00613
AFIX   3
H14   5    0.406387    0.364480    0.033965    11.00000   -1.20000
AFIX   0
C15   1    0.676170    0.412335    0.392474    11.00000    0.02630    0.02581 =
         0.01930   -0.00897   -0.00488    0.00803
C16   1    0.503726    0.446347    0.478005    11.00000    0.02232    0.03218 =
         0.02603   -0.01405   -0.00158    0.00358
AFIX   3
H16   5    0.399958    0.389285    0.498699    11.00000   -1.20000
HKLF    4
END
;
data_global
_journal_date_recd_electronic     2011-12-08
_journal_date_accepted     2011-12-19
_journal_name_full     'Acta Crystallographica, Section E'
_journal_year     2012
_journal_volume     68
_journal_issue      2
_journal_page_first     m92
_journal_page_last     m93
_journal_paper_category     QM
_journal_paper_doi     10.1107/S1600536811054614
_journal_coeditor_code     WM2574
_publ_contact_author_name     'Kuch\'ar, Juraj'
_publ_contact_author_address
;
Department of Inorganic Chemistry
Institute of Chemistry
P. J.\<Saf\'arik University,
Moyzesova 11
041 54 Ko\<sice
Slovakia
;
_publ_contact_author_email     juraj.kuchar@upjs.sk
_publ_contact_author_fax     '+421 55 62 221 24'
_publ_contact_author_phone     '+421 55 234 2335'
_publ_section_title
;
The chain structure of [Ni(C~4~H~2~O~4~)(C~12~H~8~N~2~)(H~2~O)] with different
types of fumarate bridging
;
loop_
    _publ_author_name
    _publ_author_footnote
    _publ_author_address
    'Uhrinov\'a, Anna' .
;
Department of Inorganic Chemistry
Institute of Chemistry
P. J. \<Saf\'arik University in  Ko\<sice,
Moyzesova 11
041 54 Ko\<sice
Slovakia
;
    'Kuch\'ar, Juraj' .
;
Department of Inorganic Chemistry
Institute of Chemistry
P. J. \<Saf\'arik University in  Ko\<sice,
Moyzesova 11
041 54 Ko\<sice
Slovakia
;
    '\<Cern\'ak, Juraj' .
;
Department of Inorganic Chemistry
Institute of Chemistry
P. J. \<Saf\'arik University in  Ko\<sice,
Moyzesova 11
041 54 Ko\<sice
Slovakia
;
