# Supplementary material for: The chain structure of [Ni(C4H2O4)(C12H8N2)(H2O)]n with different types of fumarate bridging
Source: Acta Crystallogr Sect E Struct Rep Online. 2012 Jan 7;68(Pt 2):m92–3. doi: 10.1107/S1600536811054614 (PMC3274842; doi:10.1107/S1600536811054614)
Supplement: Supplementary file 2 [file e-68-00m92-Isup2.hkl]

#
# h,k,l, Fc-squared, Fo-squared, sigma(Fo-squared) and status flag
#
data_I
_shelx_title ' 3aapM in P-1'
_shelx_refln_list_code          4
_shelx_F_calc_maximum      140.08
_exptl_crystal_F_000       380.00
_reflns_d_resolution_high  0.7965
 
loop_
 _symmetry_equiv_pos_as_xyz
 'x, y, z'
 '-x, -y, -z'
 
_cell_length_a     7.8998
_cell_length_b     9.8238
_cell_length_c    11.3815
_cell_angle_alpha  68.677
_cell_angle_beta   70.141
_cell_angle_gamma  89.655
 
_shelx_F_squared_multiplier     1.000
 
loop_
 _refln_index_h
 _refln_index_k
 _refln_index_l
 _refln_F_squared_calc
 _refln_F_squared_meas
 _refln_F_squared_sigma
 _refln_observed_status
   2   0   0     1450.28     1481.82     14.34 o
   3   0   0     1428.66     1457.62     13.09 o
   4   0   0       36.52       25.49      1.95 o
   5   0   0      605.62      621.70     14.56 o
   6   0   0     1015.68     1016.23     24.48 o
   7   0   0        2.88        3.43      3.38 o
   8   0   0        1.10        5.28      6.06 o
   9   0   0      203.69      210.73     11.70 o
  -9   1   0        0.15       -0.66      6.13 o
  -8   1   0      185.85      199.16     10.49 o
  -7   1   0       22.17       23.29     10.63 o
  -6   1   0      168.36      159.08      7.70 o
  -5   1   0     3214.17     3384.42     46.36 o
  -4   1   0     3120.68     3328.09     19.30 o
  -3   1   0      352.82      368.72      4.26 o
  -2   1   0      171.59      153.64      1.95 o
  -1   1   0      260.47      282.12      2.51 o
   1   1   0    11151.19    10774.72    107.34 o
   2   1   0      283.94      283.81      3.68 o
   3   1   0      111.19      135.82      2.82 o
   4   1   0     1452.86     1455.02     14.69 o
   5   1   0     1708.34     1756.71     13.47 o
   6   1   0      124.16      119.33      3.78 o
   7   1   0      656.59      688.98     17.86 o
   8   1   0      220.05      237.60     11.62 o
   9   1   0       48.52       43.38      5.66 o
  -9   2   0       84.86       84.84      8.28 o
  -8   2   0       33.81       35.50      4.67 o
  -7   2   0      204.80      209.36      9.74 o
  -6   2   0      133.71      136.80     13.26 o
  -5   2   0      417.61      383.19     12.39 o
  -4   2   0     2144.95     2274.75     16.95 o
  -3   2   0       33.12       53.06      1.42 o
  -2   2   0       73.36       76.34      1.12 o
  -1   2   0       80.85       90.34      1.54 o
   0   2   0     1501.01     1486.10     10.69 o
   1   2   0     3404.12     3468.82     47.71 o
   2   2   0      422.40      376.21      4.54 o
   3   2   0      796.98      712.68      6.00 o
   4   2   0     1250.47     1268.52     11.62 o
   5   2   0       38.86       40.15      1.85 o
   6   2   0      275.28      273.32      6.59 o
   7   2   0      272.06      274.93     13.61 o
   8   2   0       71.24       70.82     12.62 o
  -9   3   0        1.05        0.00      1.74 o
  -8   3   0      325.52      343.66     24.93 o
  -7   3   0      196.10      211.69     11.64 o
  -6   3   0       10.34       17.00      2.85 o
  -5   3   0      871.68      819.00     15.67 o
  -4   3   0     1690.57     1675.66      8.81 o
  -3   3   0     1222.68     1274.86      9.00 o
  -2   3   0      356.92      318.91      2.56 o
  -1   3   0      537.07      521.53      2.58 o
   0   3   0        0.30        5.80      0.60 o
   1   3   0      775.74      755.67      6.79 o
   2   3   0      342.78      326.16      5.14 o
   3   3   0        0.09        0.90      0.33 o
   4   3   0        8.85        5.09      0.71 o
   5   3   0      141.99      138.76      3.39 o
   6   3   0        2.04        2.38      0.96 o
   7   3   0      289.20      296.11     12.13 o
   8   3   0      429.90      447.66     16.13 o
  -9   4   0      375.60      402.63     47.33 o
  -8   4   0       52.31       51.29      4.43 o
  -7   4   0      154.33      147.51      5.80 o
  -6   4   0      552.40      542.13      7.75 o
  -5   4   0      788.67      757.42     10.98 o
  -4   4   0      664.79      650.96      7.17 o
  -3   4   0     3712.98     3779.44     13.14 o
  -2   4   0     1149.59     1133.48      9.00 o
  -1   4   0      857.11      895.38      6.75 o
   0   4   0     3545.64     3742.26     20.96 o
   1   4   0      605.55      601.35      4.54 o
   2   4   0      350.09      333.85      5.00 o
   3   4   0     1813.42     1864.70     21.18 o
   4   4   0      603.00      578.67      6.00 o
   5   4   0        0.22        0.86      0.59 o
   6   4   0      251.94      247.76      7.03 o
   7   4   0      188.71      186.06      8.68 o
   8   4   0       10.83       13.39      3.66 o
  -8   5   0      143.96      161.59      9.51 o
  -7   5   0      700.54      701.85      9.44 o
  -6   5   0      195.35      190.50      4.48 o
  -5   5   0     1016.94     1040.09     13.89 o
  -4   5   0     4039.25     4058.62     35.26 o
  -3   5   0      229.56      221.91      3.01 o
  -2   5   0      830.06      789.31      4.25 o
  -1   5   0     1001.62      940.94      8.54 o
   0   5   0     1216.94     1352.89      6.93 o
   1   5   0     1818.36     1879.38     18.07 o
   2   5   0     1821.22     1807.62     12.49 o
   3   5   0       34.45       29.81      2.22 o
   4   5   0      372.45      390.79      8.08 o
   5   5   0      216.52      218.19      6.50 o
   6   5   0       19.90       16.64      2.12 o
   7   5   0      103.90      102.06      5.07 o
  -8   6   0       78.83       94.90      7.42 o
  -7   6   0        5.96        7.33      2.14 o
  -6   6   0      196.73      188.33      5.84 o
  -5   6   0      472.00      442.07     17.36 o
  -4   6   0     1594.50     1563.75     10.58 o
  -3   6   0     1440.77     1441.79      9.04 o
  -2   6   0      470.37      474.23      3.72 o
  -1   6   0       95.87      112.77      2.10 o
   0   6   0      520.05      483.88      3.89 o
   1   6   0      262.13      243.52      6.51 o
   2   6   0       17.49       19.41      1.41 o
   3   6   0      939.08      956.93     12.29 o
   4   6   0       78.45       83.87      4.96 o
   5   6   0        2.98        2.19      0.99 o
   6   6   0      225.39      233.06      7.50 o
   7   6   0      128.00      126.50      8.16 o
  -8   7   0      416.63      432.72     33.73 o
  -7   7   0       69.39       65.18     13.00 o
  -6   7   0       60.86       59.50     11.62 o
  -5   7   0       75.58       80.08      2.92 o
  -4   7   0       28.55       27.09      1.45 o
  -3   7   0       98.15       95.60      2.39 o
  -2   7   0       61.38       58.71      1.64 o
  -1   7   0      210.16      205.29      2.50 o
   0   7   0       31.82       32.70      1.18 o
   1   7   0      335.65      339.16      5.95 o
   2   7   0      431.16      438.60      7.13 o
   3   7   0       37.79       35.03      2.57 o
   4   7   0      546.48      569.20     12.92 o
   5   7   0       82.51       89.60      5.55 o
   6   7   0       53.27       52.22      4.48 o
  -7   8   0       32.85       37.18     10.18 o
  -6   8   0      203.28      212.22     21.85 o
  -5   8   0      245.19      244.25      8.25 o
  -4   8   0      344.82      332.46      5.93 o
  -3   8   0      239.90      226.15      4.55 o
  -2   8   0      300.72      298.27      4.81 o
  -1   8   0      164.40      160.72      3.65 o
   0   8   0      160.26      158.03      3.38 o
   1   8   0      369.31      382.55      6.90 o
   2   8   0        1.11        1.92      1.26 o
   3   8   0      394.97      405.80      8.84 o
   4   8   0      145.68      153.20      9.00 o
   5   8   0       46.93       44.29      3.73 o
  -6   9   0       24.11       15.98      7.57 o
  -5   9   0      182.62      183.91      6.99 o
  -4   9   0      433.56      436.82      9.06 o
  -3   9   0        3.25        2.85      1.00 o
  -2   9   0      149.72      151.79      3.74 o
  -1   9   0      643.44      628.88      7.67 o
   0   9   0       23.57       22.85      1.60 o
   1   9   0        1.94        1.18      0.87 o
   2   9   0      229.30      238.56      8.18 o
   3   9   0        4.40        4.08      1.60 o
   4   9   0      137.11      142.41      8.87 o
  -5  10   0       38.62       35.01      5.19 o
  -4  10   0       17.89       21.79      2.27 o
  -3  10   0      337.71      332.90      8.07 o
  -2  10   0      129.35      130.59      5.95 o
  -1  10   0      133.08      124.01      5.75 o
   0  10   0      381.38      365.14     10.34 o
   1  10   0       61.33       64.26      3.55 o
   2  10   0       11.23        6.66      1.75 o
   3  10   0      179.53      176.87      7.71 o
  -3  11   0       18.26       14.75      2.00 o
  -2  11   0      137.78      140.01      6.55 o
  -1  11   0      179.64      190.23      8.88 o
   0  11   0        0.22       -0.15      2.13 o
   1  11   0       42.32       40.69      3.02 o
   0 -11   1       16.78       16.90      2.55 o
   1 -11   1       15.23       16.18      3.52 o
   2 -11   1      111.77      117.89      6.18 o
  -2 -10   1      260.11      268.87     15.09 o
  -1 -10   1        1.89       -1.50      1.50 o
   0 -10   1      184.60      178.89      6.33 o
   1 -10   1      575.94      537.90     20.01 o
   2 -10   1      124.13      113.28      7.32 o
   3 -10   1       30.23       24.53      2.41 o
   4 -10   1      473.81      490.92     10.89 o
   5 -10   1       46.19       57.58      3.58 o
  -4  -9   1      226.25      230.36     11.56 o
  -3  -9   1      493.24      479.67     11.61 o
  -2  -9   1       27.54       28.45      3.11 o
  -1  -9   1      222.08      233.21      6.27 o
   0  -9   1       89.05       88.82      3.65 o
   1  -9   1       78.68       62.86      3.03 o
   2  -9   1      301.02      298.88      7.38 o
   3  -9   1      208.39      211.57      6.22 o
   4  -9   1        2.95        1.97      0.97 o
   5  -9   1      871.27      884.96     13.31 o
   6  -9   1      247.11      237.42     14.26 o
  -5  -8   1       24.07       30.26      3.43 o
  -4  -8   1      142.59      137.12      5.83 o
  -3  -8   1      517.48      519.63     12.17 o
  -2  -8   1      162.86      160.10      4.79 o
  -1  -8   1       36.13       39.14      2.40 o
   0  -8   1        3.90        6.31      1.05 o
   1  -8   1      140.91      157.51      5.20 o
   2  -8   1       26.50       25.17      2.48 o
   3  -8   1        0.64        2.81      0.75 o
   4  -8   1      712.60      705.77     10.62 o
   5  -8   1      522.38      505.18     11.35 o
   6  -8   1      164.27      161.68      9.59 o
   7  -8   1      197.38      210.39     22.29 o
  -6  -7   1       54.79       53.38      4.11 o
  -5  -7   1       17.69       15.82      2.22 o
  -4  -7   1        3.94        3.12      1.19 o
  -3  -7   1       44.98       44.53      3.07 o
  -2  -7   1       18.19       16.16      2.18 o
  -1  -7   1      130.60      128.64      3.87 o
   0  -7   1      676.22      703.17     11.53 o
   1  -7   1        3.79        4.42      0.98 o
   2  -7   1      360.47      358.27      4.14 o
   3  -7   1       42.61       40.77      1.27 o
   4  -7   1       39.46       38.01      1.30 o
   5  -7   1      358.49      361.26      7.36 o
   6  -7   1      149.93      145.60     17.03 o
   7  -7   1       29.73       14.53      6.72 o
   8  -7   1      156.32      174.96     21.09 o
  -6  -6   1       64.88       61.33      4.00 o
  -5  -6   1      296.15      302.47      8.37 o
  -4  -6   1      253.25      265.45      7.70 o
  -3  -6   1      550.92      577.11     10.67 o
  -2  -6   1      839.77      837.02     12.03 o
  -1  -6   1      300.06      290.90      4.22 o
   0  -6   1      341.15      343.09      5.71 o
   1  -6   1      733.99      751.87      6.20 o
   2  -6   1       80.58       86.29      1.75 o
   3  -6   1      401.26      404.41      5.05 o
   4  -6   1      383.79      385.68      4.03 o
   5  -6   1      227.65      229.11      3.23 o
   6  -6   1      228.58      213.31      5.53 o
   7  -6   1      167.40      177.82     18.91 o
   8  -6   1       76.20       82.98     14.90 o
  -7  -5   1      168.12      182.23     15.61 o
  -6  -5   1      398.33      394.44      9.64 o
  -5  -5   1      118.16      116.71      5.00 o
  -4  -5   1      257.32      252.10      6.83 o
  -3  -5   1      909.93      921.15     12.15 o
  -2  -5   1        4.10        7.98      3.54 o
  -1  -5   1      376.66      348.12      4.22 o
   0  -5   1     2562.03     2734.38     10.84 o
   1  -5   1        6.92        8.65      0.60 o
   2  -5   1     1666.63     1680.81      8.48 o
   3  -5   1     1641.12     1621.84      8.28 o
   4  -5   1        2.19        1.80      0.46 o
   5  -5   1      774.73      761.28      7.25 o
   6  -5   1      126.65      127.09      2.78 o
   7  -5   1       64.14       60.29      3.62 o
   8  -5   1       84.09       86.85     13.97 o
  -7  -4   1       21.12       20.95      3.80 o
  -6  -4   1        4.52        4.81      1.25 o
  -5  -4   1      140.90      132.51      5.04 o
  -4  -4   1       21.02       17.04      1.12 o
  -3  -4   1      313.40      298.24      4.51 o
  -2  -4   1     1840.84     1891.59     15.05 o
  -1  -4   1     1746.02     1741.33      6.96 o
   0  -4   1      174.39      198.33      5.63 o
   1  -4   1     5167.46     5693.08     22.73 o
   2  -4   1      600.24      566.59      3.89 o
   3  -4   1       31.86       31.19      1.27 o
   4  -4   1     1635.36     1585.16     10.75 o
   5  -4   1      170.35      165.38      2.65 o
   6  -4   1      168.49      165.17      4.10 o
   7  -4   1      327.10      328.14      6.40 o
   8  -4   1      179.22      174.26      7.99 o
   9  -4   1        6.88        4.05      3.08 o
  -8  -3   1      118.59      105.44      8.24 o
  -7  -3   1      591.34      623.75     18.12 o
  -6  -3   1       31.34       33.68      2.69 o
  -5  -3   1        0.97        1.13      1.28 o
  -4  -3   1        3.65        1.69      0.72 o
  -3  -3   1        6.78       13.32      1.46 o
  -2  -3   1      325.51      350.02      4.43 o
  -1  -3   1       96.51       78.55      2.01 o
   0  -3   1      163.91      149.45      1.76 o
   1  -3   1      542.07      564.43      4.87 o
   2  -3   1      290.88      235.64      2.58 o
   3  -3   1      573.96      528.56      4.93 o
   4  -3   1      322.25      314.73      4.55 o
   5  -3   1     1324.29     1288.30     15.38 o
   6  -3   1      664.12      666.29     11.11 o
   7  -3   1       36.34       38.53      4.92 o
   8  -3   1      105.92      106.05      7.49 o
   9  -3   1      159.10      161.02      7.20 o
  -8  -2   1        5.46        7.31      2.76 o
  -7  -2   1        1.03        2.17      2.21 o
  -6  -2   1      148.91      138.83      4.90 o
  -5  -2   1      783.69      772.53      8.38 o
  -4  -2   1      374.70      373.74      8.47 o
  -3  -2   1       83.74       72.18      3.89 o
  -2  -2   1      185.67      159.02      3.22 o
  -1  -2   1      377.73      351.56      7.47 o
   0  -2   1     4503.20     4569.86     26.24 o
   1  -2   1     1594.88     1640.73      7.48 o
   2  -2   1        7.06       13.70      0.46 o
   3  -2   1      192.90      206.87      2.30 o
   4  -2   1      450.63      420.62      7.77 o
   5  -2   1      297.56      266.38      6.34 o
   6  -2   1      106.80      117.62     12.23 o
   7  -2   1      206.74      206.98      9.34 o
   8  -2   1       95.12      100.60      7.33 o
   9  -2   1      108.28      114.79      8.45 o
  -8  -1   1      383.96      387.34     17.39 o
  -7  -1   1       35.83       28.84      4.21 o
  -6  -1   1     1254.56     1256.57     12.94 o
  -5  -1   1        0.07        0.43      0.53 o
  -4  -1   1     3277.58     3473.60     21.64 o
  -3  -1   1      758.68      726.25      8.33 o
  -2  -1   1       13.61        8.73      1.15 o
  -1  -1   1     1004.80     1029.95      7.33 o
   0  -1   1     5295.84     5463.69     50.49 o
   1  -1   1      878.37      923.68      7.73 o
   2  -1   1       59.43       62.65      1.03 o
   3  -1   1       21.76       28.44      0.76 o
   4  -1   1       28.27       28.62      1.11 o
   5  -1   1      466.66      438.24     13.23 o
   6  -1   1      426.72      412.80     11.97 o
   7  -1   1       92.78       86.93      6.22 o
   8  -1   1      126.89      138.79      8.54 o
   9  -1   1      125.10      128.73      8.95 o
  -8   0   1      134.61      141.72      9.29 o
  -7   0   1      162.71      165.92      9.05 o
  -6   0   1        2.10        1.67      0.71 o
  -5   0   1     2398.87     2372.84     23.71 o
  -4   0   1     1506.35     1538.26     11.58 o
  -3   0   1        5.33        4.76      0.90 o
  -2   0   1      107.46      108.72      4.69 o
  -1   0   1     4954.58     5266.84     22.92 o
   2   0   1        8.35        8.06      0.81 o
   3   0   1       20.59       20.60      0.57 o
   4   0   1     1316.76     1323.13      8.60 o
   5   0   1     1475.22     1511.73     11.48 o
   6   0   1      156.19      124.59     16.33 o
   7   0   1      167.63      173.37      8.79 o
   8   0   1      278.35      286.09     12.20 o
   9   0   1        1.98        2.43      4.68 o
  -9   1   1      125.45      139.13      9.84 o
  -8   1   1       23.37       22.31      4.11 o
  -7   1   1        2.37        3.67      3.87 o
  -6   1   1      488.29      496.74     13.95 o
  -5   1   1      562.24      553.62     13.33 o
  -4   1   1     1676.90     1725.06     20.88 o
  -3   1   1      620.90      617.27      6.27 o
  -2   1   1        1.25        0.74      0.63 o
  -1   1   1       82.63       64.47      0.84 o
   1   1   1      564.58      572.54      5.99 o
   2   1   1       70.74       61.22      1.37 o
   3   1   1     1264.56     1253.01      6.07 o
   4   1   1      146.24      138.34      2.80 o
   5   1   1      483.12      495.90      5.93 o
   6   1   1      368.64      377.63      5.45 o
   7   1   1       44.27       45.27      7.65 o
   8   1   1      105.27      113.04      7.92 o
   9   1   1      169.66      183.41     10.75 o
  -9   2   1       32.53       38.81      5.28 o
  -8   2   1       49.80       49.94     10.20 o
  -7   2   1       74.12       63.98     13.85 o
  -6   2   1        3.50        3.43      2.91 o
  -5   2   1      724.19      686.45     14.80 o
  -4   2   1       16.33       11.18      2.04 o
  -3   2   1     1717.38     1818.33     18.62 o
  -2   2   1      102.44       74.89      1.06 o
  -1   2   1      963.61      986.50      5.37 o
   0   2   1      695.35      699.83      4.81 o
   1   2   1      577.48      578.38      4.71 o
   2   2   1      330.62      331.45      3.06 o
   3   2   1      247.57      254.86      2.49 o
   4   2   1     1240.22     1255.97      8.78 o
   5   2   1      208.45      196.74      4.56 o
   6   2   1       18.49       19.39      1.82 o
   7   2   1      314.98      319.15      9.20 o
   8   2   1      214.43      230.98     11.20 o
   9   2   1       14.34       19.63      9.63 o
  -9   3   1      644.27      651.26     29.70 o
  -8   3   1       11.38        6.26      4.89 o
  -7   3   1      253.89      260.64     15.85 o
  -6   3   1      379.59      387.80     12.39 o
  -5   3   1      325.71      349.56     13.86 o
  -4   3   1      601.08      536.76     11.66 o
  -3   3   1      331.51      291.87      3.88 o
  -2   3   1        3.05        1.61      0.29 o
  -1   3   1        2.28        3.33      0.38 o
   0   3   1      436.67      442.07      6.98 o
   1   3   1       39.11       44.81      1.01 o
   2   3   1      391.22      372.65      3.48 o
   3   3   1     2375.77     2380.91     13.56 o
   4   3   1      399.10      396.23      4.93 o
   5   3   1      283.66      296.95      4.85 o
   6   3   1      749.67      745.08     17.19 o
   7   3   1       20.14       21.93      2.48 o
   8   3   1      216.39      219.12     10.97 o
  -8   4   1      847.84      839.02     27.18 o
  -7   4   1      291.38      275.78     19.20 o
  -6   4   1       16.35       16.27      1.94 o
  -5   4   1      445.82      424.80      7.94 o
  -4   4   1      610.81      630.30     13.26 o
  -3   4   1      157.32      142.01      2.72 o
  -2   4   1     1419.64     1426.14      5.78 o
  -1   4   1     1276.25     1278.94      8.05 o
   0   4   1       67.15       69.07      1.05 o
   1   4   1      538.94      511.18      6.30 o
   2   4   1     1632.90     1629.05     13.23 o
   3   4   1       77.22       80.63      2.52 o
   4   4   1      357.58      363.20      7.05 o
   5   4   1       25.14       26.25      1.89 o
   6   4   1       34.47       38.86      2.80 o
   7   4   1      475.11      439.37     19.22 o
   8   4   1      198.80      207.63     10.87 o
  -8   5   1       18.80       25.28      4.05 o
  -7   5   1      121.51      124.81      4.17 o
  -6   5   1      499.86      493.34      7.45 o
  -5   5   1      217.64      216.07      3.26 o
  -4   5   1      565.94      555.15      8.40 o
  -3   5   1     1652.08     1641.94     13.71 o
  -2   5   1      878.66      862.78      5.90 o
  -1   5   1       25.50       20.37      0.83 o
   0   5   1      454.01      410.02      4.26 o
   1   5   1      817.33      834.78     10.68 o
   2   5   1       60.98       48.43      1.66 o
   3   5   1      808.57      769.72      9.35 o
   4   5   1      112.06      118.10      4.28 o
   5   5   1       74.52       72.91      5.69 o
   6   5   1       34.07       39.54      3.07 o
   7   5   1      256.87      233.78     13.13 o
   8   5   1       31.88       28.32     10.79 o
  -8   6   1      265.08      282.41     12.73 o
  -7   6   1      224.78      225.73      7.25 o
  -6   6   1        4.29        3.15      1.02 o
  -5   6   1      118.80      118.07      3.69 o
  -4   6   1      253.37      240.98     12.53 o
  -3   6   1       15.85       17.13      1.05 o
  -2   6   1      680.77      678.02      7.83 o
  -1   6   1      695.86      675.90      9.90 o
   0   6   1      190.33      189.99      2.24 o
   1   6   1     1338.08     1316.57     20.34 o
   2   6   1     1444.95     1478.64      9.44 o
   3   6   1      118.16      116.53      5.12 o
   4   6   1      314.92      308.85      7.18 o
   5   6   1       47.26       49.22      3.21 o
   6   6   1       62.82       62.02      3.97 o
   7   6   1       71.88       75.51      9.10 o
  -7   7   1       38.93       41.49      9.13 o
  -6   7   1      217.47      254.08     23.71 o
  -5   7   1      123.97      120.36      3.99 o
  -4   7   1       39.41       41.86      2.17 o
  -3   7   1     1124.42     1127.21      7.72 o
  -2   7   1      396.38      394.88      4.29 o
  -1   7   1      625.94      615.03      8.66 o
   0   7   1      434.35      423.76      3.74 o
   1   7   1      185.47      180.87      3.53 o
   2   7   1       45.46       44.23      1.94 o
   3   7   1      861.79      847.57     16.65 o
   4   7   1       13.90       12.74      1.84 o
   5   7   1      112.81      112.16      4.93 o
   6   7   1       92.35      102.63      6.70 o
  -7   8   1      105.03      101.18     17.06 o
  -6   8   1        0.19       -8.81      8.81 o
  -5   8   1      270.06      272.95      8.72 o
  -4   8   1      399.62      390.12      8.76 o
  -3   8   1      194.91      185.05      4.21 o
  -2   8   1      390.15      392.51      5.38 o
  -1   8   1      428.18      443.41      4.66 o
   0   8   1        1.48        1.32      0.38 o
   1   8   1       64.87       61.51      2.02 o
   2   8   1      939.90      964.98     20.01 o
   3   8   1        0.69        0.60      2.26 o
   4   8   1      703.35      725.56     12.64 o
   5   8   1       27.47       29.26      2.72 o
   6   8   1        5.12        3.18      4.19 o
  -6   9   1      385.23      383.62     31.81 o
  -5   9   1       86.48       88.62      8.50 o
  -4   9   1        0.67        1.94      1.56 o
  -3   9   1      348.82      344.48      6.10 o
  -2   9   1      348.21      341.69      6.74 o
  -1   9   1      295.20      284.83      4.73 o
   0   9   1      213.22      228.37      5.70 o
   1   9   1       50.13       48.75      2.44 o
   2   9   1       23.34       24.61      2.11 o
   3   9   1      229.78      230.76      8.02 o
   4   9   1      123.89      125.55      8.21 o
   5   9   1       85.06       75.87      6.75 o
  -5  10   1      274.88      289.68     13.48 o
  -4  10   1       91.61       87.37      4.92 o
  -3  10   1       38.94       42.39      2.94 o
  -2  10   1      315.69      334.95      7.17 o
  -1  10   1      218.54      224.71      5.93 o
   0  10   1        1.32        1.04      0.89 o
   1  10   1       25.56       17.94      1.93 o
   2  10   1        5.19        3.49      1.11 o
   3  10   1       45.55       42.01      3.82 o
   4  10   1      179.74      163.21     10.78 o
  -4  11   1       70.88       71.86      4.77 o
  -3  11   1      204.06      217.85      8.75 o
  -2  11   1      224.51      221.81      6.87 o
  -1  11   1      142.87      148.38      6.54 o
   0  11   1      285.61      277.07      8.88 o
   1  11   1       91.95       90.89      4.34 o
   2  11   1        4.83        2.46      2.23 o
  -1 -10   2      198.89      205.78     15.11 o
   0 -10   2       43.15       42.81      3.97 o
   1 -10   2       42.65       42.57      3.66 o
   2 -10   2      156.99      167.17      7.12 o
   3 -10   2       75.63       75.62      5.52 o
   4 -10   2        8.65       10.11      1.82 o
  -3  -9   2       30.63       31.46      5.01 o
  -2  -9   2      199.62      215.25      7.78 o
  -1  -9   2      139.29      135.37      4.87 o
   0  -9   2      320.54      325.75      7.34 o
   1  -9   2      402.06      423.01      9.59 o
   2  -9   2       94.45       88.17      3.82 o
   3  -9   2       25.26       27.69      2.82 o
   4  -9   2      376.36      375.65      8.52 o
   5  -9   2      129.95      125.84      5.02 o
   6  -9   2       63.49       54.35      4.84 o
  -4  -8   2       54.99       64.84      5.36 o
  -3  -8   2        8.43        8.36      1.67 o
  -2  -8   2        2.85        2.80      1.06 o
  -1  -8   2       68.17       72.00      3.45 o
   0  -8   2      534.14      530.48     12.34 o
   1  -8   2      119.92      108.92      3.55 o
   2  -8   2      220.81      211.75      5.16 o
   3  -8   2      318.04      297.50      8.23 o
   4  -8   2        1.02        0.57      0.79 o
   5  -8   2      519.89      522.59     10.05 o
   6  -8   2      276.71      298.88      9.72 o
   7  -8   2       17.53       20.87      8.61 o
  -5  -7   2      180.34      189.62      7.94 o
  -4  -7   2       11.03       10.31      2.16 o
  -3  -7   2       70.25       71.46      4.08 o
  -2  -7   2      136.66      134.86      8.15 o
  -1  -7   2      145.73      156.79     10.39 o
   0  -7   2       77.69       78.02      2.68 o
   1  -7   2      522.04      530.19     10.62 o
   2  -7   2      175.09      165.48      3.42 o
   3  -7   2       54.39       48.56      2.40 o
   4  -7   2      813.44      814.92     12.05 o
   5  -7   2      151.98      154.35      3.50 o
   6  -7   2       48.28       50.37      2.50 o
   7  -7   2      148.67      154.00     17.59 o
   8  -7   2        3.56        6.06      5.45 o
  -6  -6   2      117.29      114.04      6.08 o
  -5  -6   2       39.23       35.36      3.19 o
  -4  -6   2      533.53      541.24     11.06 o
  -3  -6   2       52.95       56.86      4.05 o
  -2  -6   2      107.77      110.72      5.51 o
  -1  -6   2      740.71      782.16      9.28 o
   0  -6   2      610.73      625.30     11.14 o
   1  -6   2       95.70       92.03      2.26 o
   2  -6   2      575.15      549.95      5.36 o
   3  -6   2       54.20       48.58      1.36 o
   4  -6   2       32.89       32.51      1.66 o
   5  -6   2      678.89      673.29     12.02 o
   6  -6   2       16.28       19.04      1.40 o
   7  -6   2       39.35       13.96      6.14 o
   8  -6   2      224.33      225.45     22.32 o
  -6  -5   2       26.32       29.53      3.90 o
  -5  -5   2      539.05      555.35     11.26 o
  -4  -5   2      188.07      190.35      7.85 o
  -3  -5   2      953.32      913.49     38.75 o
  -2  -5   2     1100.21     1086.10     20.67 o
  -1  -5   2      814.60      841.52     14.97 o
   0  -5   2      497.65      509.78      7.03 o
   1  -5   2      972.69      953.16      6.75 o
   2  -5   2       17.55       20.30      1.25 o
   3  -5   2      234.69      233.78      3.67 o
   4  -5   2      462.55      451.79      5.81 o
   5  -5   2      530.72      521.90      6.82 o
   6  -5   2       35.36       34.38      2.08 o
   7  -5   2        8.24        6.24      1.35 o
   8  -5   2      141.83      124.03     16.46 o
   9  -5   2        8.41       13.03      8.08 o
  -7  -4   2      181.53      194.51     10.85 o
  -6  -4   2      188.98      195.26     10.79 o
  -5  -4   2       37.69       31.33      2.64 o
  -4  -4   2      491.30      499.07      7.16 o
  -3  -4   2      358.37      343.95     10.36 o
  -2  -4   2        1.19       -0.32      8.56 o
  -1  -4   2      461.75      455.74      7.93 o
   0  -4   2     1480.13     1505.17      7.06 o
   1  -4   2      135.58      117.45      2.60 o
   2  -4   2      192.36      128.50      3.53 o
   3  -4   2      358.91      310.70      4.34 o
   4  -4   2      155.69      147.89      4.46 o
   5  -4   2     1444.97     1453.98     12.45 o
   6  -4   2     2311.47     2377.06     36.25 o
   7  -4   2      275.29      291.71     10.85 o
   8  -4   2       93.42       98.94      5.18 o
   9  -4   2      112.04      106.37     14.32 o
  -7  -3   2        6.87        4.03      5.21 o
  -6  -3   2      136.88      134.55      7.65 o
  -5  -3   2      208.49      211.87      7.86 o
  -4  -3   2       14.42       17.76      1.68 o
  -3  -3   2      848.33      859.29     15.66 o
  -2  -3   2      894.82      872.74     14.26 o
  -1  -3   2     1168.47     1241.64     11.57 o
   0  -3   2     1101.91     1167.38      9.70 o
   1  -3   2     5391.72     5720.21     18.89 o
   2  -3   2     2284.71     2379.84     12.54 o
   3  -3   2        5.93        2.40      0.40 o
   4  -3   2      742.79      714.46      6.44 o
   5  -3   2       26.33       26.88      1.05 o
   6  -3   2     1367.97     1395.89     13.27 o
   7  -3   2      846.08      879.62     18.75 o
   8  -3   2        0.93        0.48      1.89 o
   9  -3   2      125.75      128.75      6.39 o
  -8  -2   2        9.17       10.37      3.02 o
  -7  -2   2       82.78       89.51     10.56 o
  -6  -2   2      303.53      309.58      9.47 o
  -5  -2   2      133.13      129.90      4.68 o
  -4  -2   2     1212.70     1235.53     20.74 o
  -3  -2   2      152.20      129.90      7.85 o
  -2  -2   2      321.16      351.03      5.19 o
  -1  -2   2      231.20      209.38      4.89 o
   0  -2   2     1975.00     2121.31     16.59 o
   1  -2   2     1450.29     1518.02      8.70 o
   2  -2   2     2285.21     2262.39     17.71 o
   3  -2   2     1519.24     1525.52      6.40 o
   4  -2   2      513.33      526.86      4.23 o
   5  -2   2     1366.91     1386.71     10.15 o
   6  -2   2     1568.85     1571.62     12.75 o
   7  -2   2        8.60        6.88      1.51 o
   8  -2   2      354.99      353.46     14.70 o
   9  -2   2       84.99       90.80      5.47 o
  -8  -1   2      475.40      464.79     16.96 o
  -7  -1   2       40.17       48.53     19.97 o
  -6  -1   2      131.57      134.14      4.83 o
  -5  -1   2     2204.76     2211.45     25.07 o
  -4  -1   2       77.70       74.69      5.00 o
  -3  -1   2      151.38      125.72      5.64 o
  -2  -1   2      369.09      344.85      4.83 o
  -1  -1   2      174.19      170.59      2.60 o
   0  -1   2      189.66      177.44      5.58 o
   1  -1   2    10530.29    10710.06     32.96 o
   2  -1   2     1649.69     1632.05      8.75 o
   3  -1   2      138.48      157.10      1.65 o
   4  -1   2     1446.22     1438.54     10.79 o
   5  -1   2       85.50       89.62      1.99 o
   6  -1   2       41.52       44.48      2.87 o
   7  -1   2      914.94      942.87     26.50 o
   8  -1   2       64.52       69.01      6.06 o
   9  -1   2      170.09      184.73     10.50 o
  -8   0   2        6.91       11.13      3.85 o
  -7   0   2      173.26      172.53      9.65 o
  -6   0   2      279.24      270.17     10.12 o
  -5   0   2       99.61       92.73      3.01 o
  -4   0   2     2615.47     2608.30     45.31 o
  -3   0   2      413.82      403.03      6.92 o
  -2   0   2       35.65       36.30      2.11 o
  -1   0   2     3030.95     3056.02     18.53 o
   0   0   2       39.33       38.20      1.74 o
   1   0   2     1736.93     1818.03      9.35 o
   2   0   2        3.26        4.91      0.29 o
   3   0   2      148.35      129.43      1.41 o
   4   0   2       52.47       59.41      1.13 o
   5   0   2      869.80      890.69     11.09 o
   6   0   2      835.44      861.88      9.43 o
   7   0   2     1017.31     1038.32     34.87 o
   8   0   2      383.21      404.19     14.01 o
   9   0   2      247.70      256.10     12.24 o
  -8   1   2       44.19       54.11      9.23 o
  -7   1   2        0.48       -0.55      3.83 o
  -6   1   2      296.11      298.64     11.31 o
  -5   1   2     1162.63     1116.29     28.83 o
  -4   1   2      626.84      602.35     16.92 o
  -3   1   2     1143.69     1130.77      8.23 o
  -2   1   2      201.07      167.71      2.24 o
  -1   1   2     2624.82     2646.86     13.83 o
   0   1   2      904.15      960.41      6.60 o
   1   1   2     4433.09     4532.29     35.96 o
   2   1   2    18889.98    18631.42    148.58 o
   3   1   2       69.61       62.85      0.99 o
   4   1   2     1859.66     1835.71     13.39 o
   5   1   2        3.62        2.29      0.40 o
   6   1   2      364.70      384.13      4.95 o
   7   1   2      130.28      128.53      4.82 o
   8   1   2      246.75      247.34     12.00 o
   9   1   2       71.18       79.02      9.78 o
  -8   2   2      102.20      106.66     10.43 o
  -7   2   2       82.67       77.35      6.92 o
  -6   2   2      452.52      455.43     13.83 o
  -5   2   2       33.54       39.03      3.85 o
  -4   2   2      470.17      486.74      7.94 o
  -3   2   2     2845.78     3026.44     32.49 o
  -2   2   2      263.12      295.36      2.52 o
  -1   2   2     3146.52     3175.77     11.19 o
   0   2   2     5843.85     6014.94     35.17 o
   1   2   2    11676.34    11603.93     66.86 o
   2   2   2    19621.45    20070.09     80.12 o
   3   2   2     7580.56     8082.68     38.92 o
   4   2   2      718.06      815.65      5.63 o
   5   2   2      427.94      419.58      4.22 o
   6   2   2       30.30       26.87      1.58 o
   7   2   2       37.27       31.46      2.36 o
   8   2   2      100.08      106.52      7.54 o
   9   2   2      224.02      236.13     11.91 o
  -8   3   2      291.81      318.23     13.69 o
  -7   3   2        2.32        2.39      8.10 o
  -6   3   2       95.09       88.22      6.28 o
  -5   3   2     1095.95     1106.53     19.51 o
  -4   3   2       28.44       23.36      1.73 o
  -3   3   2     1219.45     1356.66     10.50 o
  -2   3   2     7985.57     8444.71     22.11 o
  -1   3   2     3630.57     3705.92     32.62 o
   0   3   2      134.44      124.53      1.69 o
   1   3   2      256.20      223.79      1.95 o
   2   3   2       48.99       40.73      1.04 o
   3   3   2       65.12       56.23      1.20 o
   4   3   2     1888.33     1963.34      8.59 o
   5   3   2      156.04      144.90      5.24 o
   6   3   2      117.46      117.70      3.32 o
   7   3   2      880.89      874.56     20.12 o
   8   3   2       90.31       99.07      7.32 o
   9   3   2       23.60       22.33      6.29 o
  -8   4   2       17.52       15.94      2.48 o
  -7   4   2      122.05      135.97      8.33 o
  -6   4   2      321.21      319.11      8.06 o
  -5   4   2       72.22       72.98      3.81 o
  -4   4   2      253.49      240.95      3.16 o
  -3   4   2      281.00      236.24      2.80 o
  -2   4   2      390.21      377.43      3.16 o
  -1   4   2       35.62       26.73      0.72 o
   0   4   2      313.57      287.24      2.95 o
   1   4   2        2.14        5.32      0.57 o
   2   4   2     1095.11     1085.68      7.17 o
   3   4   2     3333.61     3300.68     20.07 o
   4   4   2      261.58      295.20      5.15 o
   5   4   2      168.32      186.65      5.40 o
   6   4   2      418.01      410.60     17.24 o
   7   4   2       44.07       42.70      3.52 o
   8   4   2      184.47      177.66      9.75 o
  -8   5   2      408.16      398.98     10.42 o
  -7   5   2      151.19      145.39      5.87 o
  -6   5   2       11.94       15.80      1.98 o
  -5   5   2      671.73      672.01      7.76 o
  -4   5   2        7.99       10.07      1.13 o
  -3   5   2      497.04      478.34      5.84 o
  -2   5   2     1956.86     2013.61     12.10 o
  -1   5   2      251.63      230.26      3.41 o
   0   5   2        9.79       14.83      0.92 o
   1   5   2      550.69      489.36      4.03 o
   2   5   2     1112.59     1117.16      9.26 o
   3   5   2       33.59       33.51      1.52 o
   4   5   2       79.48       67.86      3.26 o
   5   5   2       97.25      100.99      4.17 o
   6   5   2      186.03      166.89      6.08 o
   7   5   2      195.99      197.74      6.72 o
   8   5   2       87.09       89.29      7.08 o
  -8   6   2        0.42       -0.50      7.98 o
  -7   6   2      293.09      301.93      8.40 o
  -6   6   2      210.62      223.57      6.72 o
  -5   6   2       51.65       51.95      1.85 o
  -4   6   2      897.36      921.46     10.72 o
  -3   6   2     1713.70     1726.81     10.63 o
  -2   6   2      333.26      336.45      3.99 o
  -1   6   2     1834.92     1904.16     20.91 o
   0   6   2       97.55       71.29      2.13 o
   1   6   2       36.06       43.87      1.01 o
   2   6   2     1926.55     2019.12     24.25 o
   3   6   2      802.58      807.88      7.84 o
   4   6   2       54.74       57.91      3.05 o
   5   6   2      292.48      304.95     10.11 o
   6   6   2      239.27      255.27     16.62 o
   7   6   2      189.03      180.39      8.74 o
  -7   7   2      355.21      366.81     13.62 o
  -6   7   2       73.59       75.31      5.79 o
  -5   7   2      559.68      576.24      9.07 o
  -4   7   2      691.27      687.27      9.84 o
  -3   7   2     1181.24     1180.55      9.44 o
  -2   7   2     4405.90     4515.72     17.26 o
  -1   7   2      539.14      517.40      8.96 o
   0   7   2      870.50      838.86      9.23 o
   1   7   2       51.07       37.99      1.01 o
   2   7   2      396.61      387.61      4.74 o
   3   7   2      453.43      452.72     11.56 o
   4   7   2      389.79      400.28      8.13 o
   5   7   2       50.75       52.50      4.07 o
   6   7   2       14.22       13.81      3.84 o
   7   7   2       33.20       39.97      4.46 o
  -7   8   2      157.77      171.65      9.43 o
  -6   8   2      456.86      481.40     34.93 o
  -5   8   2       52.20       48.07      7.37 o
  -4   8   2       63.35       62.13      2.84 o
  -3   8   2       21.43       22.13      1.76 o
  -2   8   2      166.18      163.97      3.18 o
  -1   8   2      751.72      754.33      7.32 o
   0   8   2      504.28      474.24      8.21 o
   1   8   2      252.98      251.42      3.40 o
   2   8   2        6.88        7.70      0.88 o
   3   8   2     1060.26     1114.63     18.84 o
   4   8   2        9.55        8.45      1.47 o
   5   8   2      163.68      169.06      6.42 o
   6   8   2      294.56      293.68     12.40 o
  -6   9   2      240.39      230.49     25.57 o
  -5   9   2      271.97      314.32     28.85 o
  -4   9   2       31.81       32.15      2.22 o
  -3   9   2      560.47      540.76      8.68 o
  -2   9   2      330.38      330.91      6.05 o
  -1   9   2      207.41      210.29      5.39 o
   0   9   2        0.09       -0.39      0.92 o
   1   9   2       55.53       55.92      2.57 o
   2   9   2      120.35      121.27      3.77 o
   3   9   2       14.29       16.19      2.02 o
   4   9   2      366.64      377.73     10.17 o
   5   9   2       73.81       75.61      6.56 o
  -5  10   2        3.74        2.05      5.84 o
  -4  10   2       42.56       39.38      3.31 o
  -3  10   2       10.32       12.62      1.56 o
  -2  10   2       28.34       29.79      2.03 o
  -1  10   2      479.58      479.76      9.19 o
   0  10   2      103.21      109.84      4.26 o
   1  10   2       44.03       41.27      2.38 o
   2  10   2        5.19        6.23      1.26 o
   3  10   2       81.65       88.11      5.46 o
   4  10   2       47.26       48.43      4.27 o
  -4  11   2       24.37       27.56      3.05 o
  -3  11   2       33.83       35.48      3.36 o
  -2  11   2      278.51      291.94      7.70 o
  -1  11   2      271.36      276.39      7.03 o
   0  11   2       42.11       38.17      2.75 o
   1  11   2      179.03      190.35      6.44 o
   2  11   2      116.98      114.99      6.12 o
   3  11   2        2.10       -0.97      1.60 o
  -1  12   2       90.86       86.51      5.31 o
   0 -10   3      204.66      195.50      8.25 o
   1 -10   3       36.25       37.97      4.95 o
   2 -10   3       10.64        6.13      1.78 o
   3 -10   3       76.61       73.22      4.94 o
  -2  -9   3       50.38       48.64      3.95 o
  -1  -9   3      270.71      266.86      7.18 o
   0  -9   3      196.06      196.90     11.65 o
   1  -9   3      111.46      116.16      6.86 o
   2  -9   3      108.67      105.87      4.59 o
   3  -9   3       33.90       29.27      2.31 o
   4  -9   3       41.74       44.89      3.11 o
   5  -9   3      189.03      185.56      5.53 o
  -3  -8   3       24.93       23.03      2.55 o
  -2  -8   3       52.72       53.43      3.16 o
  -1  -8   3       39.84       31.29      3.62 o
   0  -8   3      347.65      348.64      8.35 o
   1  -8   3      274.40      301.71     16.26 o
   2  -8   3      170.91      152.49      4.33 o
   3  -8   3      557.54      515.87      8.17 o
   4  -8   3      547.51      552.35     21.40 o
   5  -8   3        3.13        2.12      1.59 o
   6  -8   3      261.63      283.22      7.71 o
   7  -8   3      137.06      150.13     10.95 o
  -4  -7   3      250.97      264.09      8.52 o
  -3  -7   3       15.92       14.86      2.06 o
  -2  -7   3      762.94      780.18     15.90 o
  -1  -7   3     1256.63     1269.58     21.64 o
   0  -7   3      505.85      526.71     14.70 o
   1  -7   3      159.21      155.88      3.60 o
   2  -7   3       30.87       40.80      2.40 o
   3  -7   3        6.19        9.93      1.37 o
   4  -7   3      158.34      153.03      4.11 o
   5  -7   3      586.74      606.44      8.33 o
   6  -7   3       24.12       24.89      2.34 o
   7  -7   3      145.55      156.90      6.82 o
  -5  -6   3      387.48      385.44     10.28 o
  -4  -6   3       19.53       18.13      2.39 o
  -3  -6   3       21.35       23.59      5.76 o
  -2  -6   3      211.23      203.38      4.94 o
  -1  -6   3      179.59      194.04      5.16 o
   0  -6   3      206.25      206.53      3.87 o
   1  -6   3      273.08      261.77      3.80 o
   2  -6   3        0.02        1.19      1.00 o
   3  -6   3       43.95       48.92      3.51 o
   4  -6   3     1411.40     1396.22     31.87 o
   5  -6   3       15.63       11.28      1.40 o
   6  -6   3      536.87      522.67      8.82 o
   7  -6   3      375.45      373.32     13.96 o
   8  -6   3        3.82        4.81      6.23 o
  -6  -5   3        2.22       -2.48      2.48 o
  -5  -5   3        7.57        7.82      2.29 o
  -4  -5   3      513.33      518.73     17.77 o
  -3  -5   3       26.18       25.42      3.32 o
  -2  -5   3       83.06       91.52      7.36 o
  -1  -5   3      322.73      347.41      6.97 o
   0  -5   3      669.03      651.48      6.75 o
   1  -5   3      214.35      225.68      4.25 o
   2  -5   3      738.46      743.01      6.53 o
   3  -5   3      162.84      167.66      4.27 o
   4  -5   3       58.74       49.15      1.91 o
   5  -5   3      537.25      520.92      7.77 o
   6  -5   3       23.49       26.46      1.79 o
   7  -5   3       29.69       30.86      2.68 o
   8  -5   3      219.79      231.37      7.51 o
  -6  -4   3       52.72       51.45      3.66 o
  -5  -4   3      254.71      253.38      7.59 o
  -4  -4   3        4.24        2.81      3.83 o
  -3  -4   3      852.62      817.06     19.22 o
  -2  -4   3      185.16      177.27      9.74 o
  -1  -4   3      192.06      204.42      4.40 o
   0  -4   3     1416.95     1491.45     11.40 o
   1  -4   3      355.34      332.18      3.38 o
   2  -4   3      123.63      115.63      2.05 o
   3  -4   3      130.03      118.09      3.13 o
   4  -4   3       60.52       56.40      1.96 o
   5  -4   3       42.80       39.10      1.93 o
   6  -4   3      592.13      578.03     10.49 o
   7  -4   3      386.61      417.09     13.60 o
   8  -4   3       15.53       12.16      2.08 o
   9  -4   3       41.57       37.08     10.05 o
  -7  -3   3       34.05       41.99      5.33 o
  -6  -3   3       80.28       77.70      4.23 o
  -5  -3   3      130.83      134.27      8.01 o
  -4  -3   3     1302.34     1317.65     28.70 o
  -3  -3   3      364.45      365.47     11.09 o
  -2  -3   3      205.40      229.81      8.09 o
  -1  -3   3      519.20      496.58      7.18 o
   0  -3   3     1644.65     1658.95      9.70 o
   1  -3   3     1640.99     1808.30     14.00 o
   2  -3   3     4337.92     4515.94     47.19 o
   3  -3   3     1196.22     1236.55     13.15 o
   4  -3   3      548.44      527.86      6.12 o
   5  -3   3      545.16      520.90      4.55 o
   6  -3   3      137.07      134.52      2.55 o
   7  -3   3      175.95      175.89      9.56 o
   8  -3   3      112.12      117.64      4.70 o
   9  -3   3       10.47        7.14      1.76 o
  -7  -2   3        0.25        3.22      3.46 o
  -6  -2   3       61.83       60.65      3.49 o
  -5  -2   3      730.49      732.75     17.82 o
  -4  -2   3        0.60        1.37      7.76 o
  -3  -2   3      458.06      432.76     11.53 o
  -2  -2   3       23.03        8.93      2.59 o
  -1  -2   3       88.57      110.99      2.60 o
   0  -2   3     1195.35     1241.95     14.49 o
   1  -2   3     6688.39     6866.70     32.90 o
   2  -2   3        3.05        1.00      0.44 o
   3  -2   3     3236.32     3450.65     12.20 o
   4  -2   3      811.47      749.10      4.62 o
   5  -2   3      167.92      168.70      2.67 o
   6  -2   3      333.15      328.00      5.42 o
   7  -2   3     1042.36     1058.61     20.51 o
   8  -2   3        0.85       -0.53      1.15 o
   9  -2   3      267.87      279.92      9.43 o
  -7  -1   3        2.08        1.10      4.13 o
  -6  -1   3      282.67      257.77      6.44 o
  -5  -1   3      227.99      250.79     30.48 o
  -4  -1   3      959.66      922.99     38.25 o
  -3  -1   3      863.45      908.54     16.02 o
  -2  -1   3      944.17     1109.88     12.58 o
  -1  -1   3        8.71       18.00      1.05 o
   0  -1   3      748.18      784.95      9.98 o
   1  -1   3      993.41     1058.26     10.61 o
   2  -1   3     1195.88     1119.74     11.00 o
   3  -1   3     1115.81     1147.84      4.79 o
   4  -1   3      656.66      642.59      4.48 o
   5  -1   3      667.72      651.70      7.27 o
   6  -1   3      574.32      571.20      5.45 o
   7  -1   3       31.16       29.56      2.25 o
   8  -1   3      714.98      733.74     11.39 o
   9  -1   3       53.75       56.62      4.45 o
  -8   0   3      195.05      203.50     23.67 o
  -7   0   3      145.10      138.62      9.03 o
  -6   0   3      115.77      111.72      7.49 o
  -5   0   3      146.65      140.15      9.80 o
  -4   0   3      249.74      241.26      8.90 o
  -3   0   3      440.79      416.76     13.84 o
  -2   0   3     1384.67     1403.59      8.83 o
  -1   0   3      268.51      275.78      3.44 o
   0   0   3     1001.08      969.46      5.83 o
   1   0   3       37.44       53.53      1.03 o
   2   0   3      814.10      832.11      4.64 o
   3   0   3      373.19      362.51      2.44 o
   4   0   3      884.02      831.17      4.03 o
   5   0   3        2.06        1.99      0.47 o
   6   0   3      108.61      106.52      2.97 o
   7   0   3      233.62      230.91      7.24 o
   8   0   3       92.77       88.45      4.97 o
   9   0   3      164.86      169.90     14.88 o
  -8   1   3       23.59       24.63      4.40 o
  -7   1   3      745.62      747.86     20.18 o
  -6   1   3      470.75      485.39     27.75 o
  -5   1   3      164.64      146.70      5.94 o
  -4   1   3     1470.82     1433.09     19.39 o
  -3   1   3      421.51      405.26      5.38 o
  -2   1   3     1058.23     1106.35     13.11 o
  -1   1   3     5400.44     5620.74     18.42 o
   0   1   3       56.80       69.66      1.10 o
   1   1   3       57.67       52.94      1.33 o
   2   1   3        5.35        5.71      0.43 o
   3   1   3      822.77      822.14      3.85 o
   4   1   3      441.47      467.02      4.14 o
   5   1   3      111.01      101.00      2.50 o
   6   1   3        7.23        7.25      0.81 o
   7   1   3      107.87      107.39      3.62 o
   8   1   3      190.56      204.36      9.92 o
   9   1   3      138.51      139.34      9.12 o
  -8   2   3      185.69      193.59     11.10 o
  -7   2   3       35.73       32.45      4.43 o
  -6   2   3      478.51      485.54     27.97 o
  -5   2   3      784.98      822.01     23.99 o
  -4   2   3      190.17      195.62      3.83 o
  -3   2   3      398.13      390.83      5.52 o
  -2   2   3     6106.10     6535.35     63.78 o
  -1   2   3     1249.93     1258.79      8.48 o
   0   2   3     5195.77     5444.59     25.36 o
   1   2   3       43.15       40.58      1.12 o
   2   2   3      170.66      160.16      2.04 o
   3   2   3     2939.05     3095.60     12.30 o
   4   2   3     2157.68     2148.76     17.68 o
   5   2   3        2.55        0.76      0.44 o
   6   2   3      103.62      107.74      2.72 o
   7   2   3      424.60      429.15      7.90 o
   8   2   3      153.66      158.30     16.94 o
   9   2   3       61.85       66.95      6.48 o
  -8   3   3       35.99       25.70     15.42 o
  -7   3   3      120.01      127.43     12.70 o
  -6   3   3      533.84      547.16     15.58 o
  -5   3   3       17.11       16.47      2.75 o
  -4   3   3      263.41      251.70      4.29 o
  -3   3   3      557.90      476.86      4.92 o
  -2   3   3       64.88       80.48      1.90 o
  -1   3   3     5827.06     6084.11     42.77 o
   0   3   3     1619.70     1618.16      8.32 o
   1   3   3       94.13       71.12      1.14 o
   2   3   3      430.11      396.71      3.19 o
   3   3   3     3502.92     3632.33     18.83 o
   4   3   3        0.38        0.08      0.40 o
   5   3   3      494.39      505.82      5.42 o
   6   3   3      146.25      141.73      3.78 o
   7   3   3       41.70       39.61      2.75 o
   8   3   3      299.38      303.22     12.14 o
   9   3   3      110.04      116.25      8.33 o
  -8   4   3       70.52       71.30      4.78 o
  -7   4   3      134.69      130.72      5.96 o
  -6   4   3        8.27        4.25      1.32 o
  -5   4   3      203.38      199.37      6.12 o
  -4   4   3       61.76       69.50      1.81 o
  -3   4   3        7.22       13.47      0.68 o
  -2   4   3      391.98      322.70      3.70 o
  -1   4   3      501.61      477.27      4.00 o
   0   4   3       21.24       28.62      0.93 o
   1   4   3      116.68       99.85      1.68 o
   2   4   3      924.99      975.03      5.54 o
   3   4   3       49.93       43.21      1.35 o
   4   4   3      882.09      893.59     10.14 o
   5   4   3       38.38       38.24      1.86 o
   6   4   3       68.12       70.48      3.77 o
   7   4   3      473.48      469.97      9.96 o
   8   4   3      120.10      120.19      7.87 o
   9   4   3       31.08       28.61      7.52 o
  -8   5   3       67.27       59.19      4.32 o
  -7   5   3      719.72      666.35     13.09 o
  -6   5   3      639.68      611.72     11.62 o
  -5   5   3       39.92       47.97      3.08 o
  -4   5   3      497.07      488.77      5.02 o
  -3   5   3      141.34      146.42      2.32 o
  -2   5   3       36.66       50.61      1.37 o
  -1   5   3      284.02      247.49      2.28 o
   0   5   3        2.80        3.32      0.43 o
   1   5   3       52.88       61.60      1.97 o
   2   5   3      178.48      161.65      2.07 o
   3   5   3      883.23      866.77      4.44 o
   4   5   3       11.52       12.64      0.74 o
   5   5   3      202.80      203.21      8.83 o
   6   5   3      240.84      240.16      8.09 o
   7   5   3        2.82        3.39      1.28 o
   8   5   3      167.75      182.70      9.65 o
  -7   6   3       24.01       27.62      2.79 o
  -6   6   3      355.60      329.84      8.55 o
  -5   6   3      563.37      548.89      8.11 o
  -4   6   3       75.58       78.49      3.77 o
  -3   6   3      311.60      302.39      4.95 o
  -2   6   3     1511.87     1508.32      8.31 o
  -1   6   3        8.53        6.84      0.92 o
   0   6   3      681.57      674.12     11.96 o
   1   6   3      425.09      402.67      6.80 o
   2   6   3      715.10      696.53      5.18 o
   3   6   3       26.32       23.02      1.00 o
   4   6   3      319.73      304.03      5.82 o
   5   6   3       27.53       28.05      2.30 o
   6   6   3       22.79       22.62      3.38 o
   7   6   3       37.08       40.25      3.35 o
   8   6   3        0.51        2.95      6.91 o
  -7   7   3      214.40      203.41     21.34 o
  -6   7   3      287.07      286.70     11.29 o
  -5   7   3       19.61       16.72      4.69 o
  -4   7   3      507.88      526.15      8.71 o
  -3   7   3     1171.33     1196.20     10.70 o
  -2   7   3        0.73        0.96      0.54 o
  -1   7   3     1481.49     1461.07      9.49 o
   0   7   3      490.34      466.43      4.64 o
   1   7   3       86.06       86.24      1.98 o
   2   7   3      363.89      352.95      2.95 o
   3   7   3      795.77      803.53     10.63 o
   4   7   3        0.48        0.34      0.59 o
   5   7   3      296.35      314.86     12.37 o
   6   7   3      343.25      347.99     11.15 o
   7   7   3       57.87       50.75      3.80 o
  -7   8   3       53.23       43.93      4.93 o
  -6   8   3      243.88      257.50     10.76 o
  -5   8   3      206.59      217.03      6.37 o
  -4   8   3      235.35      237.77      6.39 o
  -3   8   3      223.67      211.07      5.24 o
  -2   8   3      477.71      487.14      5.80 o
  -1   8   3      211.89      196.95      8.32 o
   0   8   3      244.64      246.12      3.70 o
   1   8   3      615.21      613.45      5.34 o
   2   8   3      196.12      195.76      4.32 o
   3   8   3      214.01      220.70      3.61 o
   4   8   3      285.06      305.82      8.31 o
   5   8   3       79.94       80.52      4.42 o
   6   8   3       17.92       18.03      4.49 o
  -6   9   3       32.17       26.17      9.88 o
  -5   9   3       50.60       64.74     13.82 o
  -4   9   3       13.61       14.54      1.82 o
  -3   9   3      361.60      369.20      7.33 o
  -2   9   3      120.23      116.31      4.10 o
  -1   9   3      511.54      515.06      8.57 o
   0   9   3      377.22      384.14      7.31 o
   1   9   3       38.63       38.58      2.41 o
   2   9   3       85.04       83.36      3.03 o
   3   9   3      114.75      116.69      3.63 o
   4   9   3        2.44        3.12      3.18 o
   5   9   3       70.68       70.85      6.23 o
   6   9   3      126.44      129.14      8.69 o
  -5  10   3      249.91      262.15     27.59 o
  -4  10   3       51.18       52.30      3.73 o
  -3  10   3        0.65        1.03      0.89 o
  -2  10   3      301.86      301.55      6.99 o
  -1  10   3      192.30      196.06      5.68 o
   0  10   3        7.31        7.71      1.31 o
   1  10   3      216.15      218.75      5.94 o
   2  10   3      104.72      111.43      3.75 o
   3  10   3      112.72      107.48      4.69 o
   4  10   3      138.60      134.48      6.74 o
   5  10   3       35.36       37.77      3.83 o
  -4  11   3      131.52      135.55      9.27 o
  -3  11   3      210.81      210.64      7.79 o
  -2  11   3        5.08        5.04      1.40 o
  -1  11   3      208.16      197.86      6.07 o
   0  11   3      217.86      228.29      6.43 o
   1  11   3        6.17        5.25      1.28 o
   2  11   3       90.14       87.04      4.31 o
   3  11   3       58.69       53.99      4.77 o
  -2  12   3      287.15      290.88      9.70 o
  -1  12   3       81.84       83.81      5.30 o
   0  12   3        0.15       -0.54      1.40 o
   1  12   3       88.50      101.75      5.82 o
  -1  -9   4        6.71        2.60      2.48 o
   0  -9   4      110.60      103.93      6.24 o
   1  -9   4      146.54      152.12     10.55 o
   2  -9   4       16.07       15.06      2.98 o
   3  -9   4       76.00       89.02      4.31 o
   4  -9   4       72.04       75.17      4.74 o
   5  -9   4        5.88        4.85      1.36 o
  -2  -8   4       42.33       51.62      4.11 o
  -1  -8   4      297.69      297.71      8.58 o
   0  -8   4       82.98       80.82      5.68 o
   1  -8   4       77.67       77.75      4.56 o
   2  -8   4      240.89      257.18      8.94 o
   3  -8   4        2.44        0.54      0.91 o
   4  -8   4      184.99      184.91      7.13 o
   5  -8   4      238.93      250.24     11.70 o
   6  -8   4        0.21       -0.47      1.19 o
  -4  -7   4        5.17        3.39      1.40 o
  -3  -7   4      178.66      190.09     19.69 o
  -2  -7   4      109.96      109.43      5.25 o
  -1  -7   4        4.43        7.25      2.65 o
   0  -7   4      765.91      782.99     10.51 o
   1  -7   4      213.66      224.62      4.82 o
   2  -7   4        5.60        4.08      1.06 o
   3  -7   4      798.53      819.65     15.53 o
   4  -7   4      703.05      675.93     24.89 o
   5  -7   4        7.54        7.53      1.42 o
   6  -7   4      290.11      298.69      8.58 o
   7  -7   4       77.11       81.25      5.37 o
  -4  -6   4      108.93      127.15     14.65 o
  -3  -6   4        3.08        1.83      1.57 o
  -2  -6   4       48.73       48.90      4.27 o
  -1  -6   4      278.21      293.69      5.38 o
   0  -6   4      374.06      373.97      7.23 o
   1  -6   4       88.96       84.72      2.33 o
   2  -6   4      171.41      175.65      4.48 o
   3  -6   4      339.38      347.05     10.21 o
   4  -6   4      324.78      302.06      6.56 o
   5  -6   4      679.14      641.80     12.37 o
   6  -6   4       33.02       34.78      2.11 o
   7  -6   4      172.53      175.39      6.87 o
   8  -6   4      280.54      337.65     15.48 o
  -5  -5   4       36.39       41.58      3.54 o
  -4  -5   4       87.39       83.33      6.59 o
  -3  -5   4       63.36       60.22      5.24 o
  -2  -5   4      128.11      124.79      4.16 o
  -1  -5   4      143.49      153.06      3.91 o
   0  -5   4      370.23      383.82      6.40 o
   1  -5   4      298.69      284.97      4.23 o
   2  -5   4       56.81       56.23      2.09 o
   3  -5   4       99.32       93.16      4.89 o
   4  -5   4      554.59      547.55      8.02 o
   5  -5   4        0.47        0.01      0.66 o
   6  -5   4      270.10      267.65      5.49 o
   7  -5   4      449.45      451.49     13.10 o
   8  -5   4        4.81        2.04      1.30 o
  -6  -4   4      143.66      130.63      9.15 o
  -5  -4   4       47.28       52.60     12.73 o
  -4  -4   4      615.88      640.78     17.30 o
  -3  -4   4        1.78        1.12      2.32 o
  -2  -4   4      196.02      183.53     10.01 o
  -1  -4   4      773.80      764.63     10.68 o
   0  -4   4       83.46       82.74      2.16 o
   1  -4   4     1030.31     1071.28      6.88 o
   2  -4   4      730.06      729.87      9.96 o
   3  -4   4       85.53       85.32      3.59 o
   4  -4   4       21.24       19.24      1.71 o
   5  -4   4       92.16       92.25      2.97 o
   6  -4   4       19.11       21.52      1.61 o
   7  -4   4        6.15        9.92      1.43 o
   8  -4   4       50.63       61.47      4.06 o
   9  -4   4        5.55        1.22      1.84 o
  -6  -3   4       58.44       61.60      6.24 o
  -5  -3   4      661.16      669.61     18.51 o
  -4  -3   4       76.25       75.44     18.22 o
  -3  -3   4     1659.75     1707.32     54.90 o
  -2  -3   4      724.20      715.47     15.32 o
  -1  -3   4       45.16       44.74      2.85 o
   0  -3   4     2019.93     2056.03     25.23 o
   1  -3   4     1510.63     1481.69     11.42 o
   2  -3   4      173.46      173.32      2.60 o
   3  -3   4      852.77      795.05      7.53 o
   4  -3   4       26.92       18.76      1.42 o
   5  -3   4      212.40      204.85      3.61 o
   6  -3   4      206.44      202.58      4.04 o
   7  -3   4     1288.08     1343.03     28.49 o
   8  -3   4      579.98      560.29     23.29 o
   9  -3   4        3.98        2.32      1.34 o
  -7  -2   4      123.97      122.76     22.01 o
  -6  -2   4       34.61       39.63      9.02 o
  -5  -2   4       45.90       49.26      8.67 o
  -4  -2   4     1749.27     1790.59     27.11 o
  -3  -2   4      441.08      438.67     16.55 o
  -2  -2   4      113.83      112.55      6.21 o
  -1  -2   4     1360.22     1325.86     11.54 o
   0  -2   4      318.01      318.57      5.15 o
   1  -2   4      192.70      193.73      3.09 o
   2  -2   4     4922.15     4962.40     19.68 o
   3  -2   4     1536.98     1618.80     17.34 o
   4  -2   4       77.72       56.38      2.66 o
   5  -2   4      584.57      539.60      4.70 o
   6  -2   4      196.80      190.78      3.47 o
   7  -2   4      153.72      152.77      5.75 o
   8  -2   4     1609.46     1601.26     51.89 o
   9  -2   4      104.37      101.86      7.54 o
  -7  -1   4       19.44       23.11      6.55 o
  -6  -1   4       16.30       18.03      3.60 o
  -5  -1   4        2.88        6.82      3.74 o
  -4  -1   4       65.75       69.26      7.16 o
  -3  -1   4      572.20      589.37     17.32 o
  -2  -1   4      413.79      385.01      7.55 o
  -1  -1   4      186.64      206.18      6.23 o
   0  -1   4     2551.01     2661.89     45.56 o
   1  -1   4     1201.54     1226.34      7.93 o
   2  -1   4     2013.56     2038.68     18.43 o
   3  -1   4     4155.46     4362.20     23.16 o
   4  -1   4     1960.42     2004.56     13.59 o
   5  -1   4        0.03       -0.14      0.45 o
   6  -1   4      448.73      461.09      5.00 o
   7  -1   4      309.49      312.26      6.89 o
   8  -1   4        5.01        4.82      1.31 o
   9  -1   4      345.44      359.44      8.71 o
  -7   0   4      140.04      152.17      9.76 o
  -6   0   4       25.61       27.33      9.30 o
  -5   0   4      312.58      314.86     17.84 o
  -4   0   4      395.90      390.38     11.93 o
  -3   0   4      660.91      681.36     14.31 o
  -2   0   4      780.61      751.94      9.93 o
  -1   0   4      386.28      322.00      4.18 o
   0   0   4       65.43       79.51      2.16 o
   1   0   4       25.50       33.50      0.97 o
   2   0   4       23.20       31.18      1.28 o
   3   0   4     1605.86     1679.98     10.44 o
   4   0   4     1726.18     1762.27      6.78 o
   5   0   4      348.40      340.82      3.89 o
   6   0   4      233.34      224.45      3.84 o
   7   0   4      133.91      137.09      4.58 o
   8   0   4      373.18      377.96      8.14 o
   9   0   4      100.25      106.37      4.76 o
  -7   1   4       30.02       24.06      5.06 o
  -6   1   4     1026.08     1011.29     22.29 o
  -5   1   4      606.67      600.37     15.86 o
  -4   1   4      158.40      148.18      3.99 o
  -3   1   4      334.02      294.25      7.55 o
  -2   1   4     2819.00     2867.18     18.08 o
  -1   1   4     1287.75     1370.66      8.26 o
   0   1   4     1610.85     1612.47      8.54 o
   1   1   4      376.12      333.98      2.76 o
   2   1   4       14.62       16.23      0.57 o
   3   1   4     1977.77     1977.85      8.34 o
   4   1   4     2828.47     2860.43     14.06 o
   5   1   4        2.22        1.78      0.45 o
   6   1   4        7.06        7.36      0.90 o
   7   1   4      668.30      670.65      8.30 o
   8   1   4        2.78        2.31      1.26 o
   9   1   4       64.08       59.64      5.99 o
  -7   2   4      862.53      891.32     23.29 o
  -6   2   4      179.57      175.02      9.28 o
  -5   2   4      430.42      432.74     13.29 o
  -4   2   4      983.27      948.06     16.70 o
  -3   2   4      392.43      390.34      5.08 o
  -2   2   4      327.40      306.98      3.45 o
  -1   2   4    10245.11    10634.88     73.18 o
   0   2   4       20.59       14.69      0.61 o
   1   2   4       72.23       83.57      1.71 o
   2   2   4      445.30      436.45      4.32 o
   3   2   4     2594.20     2735.88     12.52 o
   4   2   4      240.06      290.89      3.07 o
   5   2   4      318.68      315.34      4.56 o
   6   2   4      110.63      106.61      2.82 o
   7   2   4       58.04       63.98      2.81 o
   8   2   4     1374.81     1367.05     38.81 o
   9   2   4      197.07      198.13     10.56 o
  -8   3   4       10.14        8.75      7.53 o
  -7   3   4       25.54       25.61      5.95 o
  -6   3   4      454.04      465.44     14.95 o
  -5   3   4      256.50      247.62      9.95 o
  -4   3   4        3.46        3.39      0.73 o
  -3   3   4      195.26      191.84      3.24 o
  -2   3   4     2360.96     2452.96     13.75 o
  -1   3   4      894.69      985.49      5.63 o
   0   3   4      813.97      786.82      5.37 o
   1   3   4      528.76      490.18      4.34 o
   2   3   4      345.69      360.93      3.66 o
   3   3   4     9196.11     9861.24     62.14 o
   4   3   4     8253.87     8651.45     55.14 o
   5   3   4      243.80      262.61      4.26 o
   6   3   4      253.82      264.35      5.18 o
   7   3   4      114.34      120.44      3.77 o
   8   3   4        5.22        3.69      1.97 o
   9   3   4       80.67       74.12      6.59 o
  -7   4   4      200.07      201.99      8.05 o
  -6   4   4      260.99      270.48      8.17 o
  -5   4   4      169.14      180.67      6.18 o
  -4   4   4      141.15      132.95      2.82 o
  -3   4   4      294.07      300.88      3.49 o
  -2   4   4       36.95       40.58      1.10 o
  -1   4   4     5323.79     5858.78     53.85 o
   0   4   4     1221.66     1264.17      8.99 o
   1   4   4      189.25      190.71      2.23 o
   2   4   4     1153.65     1101.82     11.14 o
   3   4   4        1.83        4.87      0.56 o
   4   4   4     2247.15     2450.67     10.81 o
   5   4   4      398.73      391.48      7.06 o
   6   4   4        1.59        1.68      0.72 o
   7   4   4       16.85       14.92      1.46 o
   8   4   4       63.22       66.15     15.19 o
   9   4   4       63.60       64.88      9.24 o
  -7   5   4        0.69        1.92      1.44 o
  -6   5   4      344.40      343.56      9.14 o
  -5   5   4       61.14       75.59      4.02 o
  -4   5   4      169.34      154.68      2.61 o
  -3   5   4      410.87      425.47      4.81 o
  -2   5   4      786.18      753.25      6.24 o
  -1   5   4       38.71       51.32      1.01 o
   0   5   4     2367.61     2479.52     18.40 o
   1   5   4      348.49      323.75      4.73 o
   2   5   4      293.98      272.70      4.24 o
   3   5   4      274.54      243.32      3.05 o
   4   5   4      636.54      640.03      5.44 o
   5   5   4       14.85       12.48      1.04 o
   6   5   4      451.18      443.21      6.74 o
   7   5   4      201.89      199.64      6.83 o
   8   5   4        5.32        5.55      2.44 o
  -7   6   4      253.79      261.56      8.56 o
  -6   6   4      313.22      291.43     10.00 o
  -5   6   4      200.73      208.72      6.64 o
  -4   6   4      373.90      404.19      6.17 o
  -3   6   4      928.53      961.32     14.70 o
  -2   6   4        7.49        7.45      1.02 o
  -1   6   4      956.53      907.58      5.09 o
   0   6   4      586.47      589.31      4.67 o
   1   6   4       83.77       82.58      2.91 o
   2   6   4      236.23      215.52      4.68 o
   3   6   4      620.45      602.85      4.89 o
   4   6   4       62.68       62.56      1.63 o
   5   6   4      649.67      625.09     14.67 o
   6   6   4      383.06      377.84     12.29 o
   7   6   4       42.38       39.70      4.04 o
   8   6   4        3.73        3.73      1.40 o
  -7   7   4       22.78       20.74      2.50 o
  -6   7   4      181.56      176.24      9.07 o
  -5   7   4      595.68      601.38     15.18 o
  -4   7   4       15.45       14.88      1.57 o
  -3   7   4       38.52       39.08      2.11 o
  -2   7   4      855.12      857.25     10.56 o
  -1   7   4        8.65        7.21      0.63 o
   0   7   4      528.93      520.90      6.10 o
   1   7   4     1563.02     1593.95     17.57 o
   2   7   4       86.94       79.88      3.14 o
   3   7   4       40.19       41.54      1.12 o
   4   7   4      702.39      718.02     14.56 o
   5   7   4      243.83      250.14      5.93 o
   6   7   4       41.22       43.50      3.12 o
   7   7   4      393.84      372.11     19.36 o
  -6   8   4       27.80       24.41      6.13 o
  -5   8   4       33.43       36.50      3.88 o
  -4   8   4      584.29      609.16      8.50 o
  -3   8   4      331.45      343.88      6.08 o
  -2   8   4        0.81        0.36      0.85 o
  -1   8   4     2054.11     2122.37     16.36 o
   0   8   4      787.71      780.22     12.97 o
   1   8   4        2.45        4.46      1.90 o
   2   8   4      505.30      510.46      8.47 o
   3   8   4      247.27      252.38      6.86 o
   4   8   4       72.07       74.32      4.17 o
   5   8   4      265.22      284.05     14.17 o
   6   8   4      105.20      113.07      7.79 o
   7   8   4        9.42        8.68      3.43 o
  -6   9   4      242.78      267.17     28.83 o
  -5   9   4      372.93      405.80     12.45 o
  -4   9   4      108.41      115.21      4.86 o
  -3   9   4      465.45      474.73      8.45 o
  -2   9   4       34.90       36.91      2.42 o
  -1   9   4      497.21      482.66      9.34 o
   0   9   4     1560.57     1529.41     18.11 o
   1   9   4      551.01      545.20     11.78 o
   2   9   4        9.19       11.45      1.53 o
   3   9   4      207.12      206.95      6.04 o
   4   9   4        4.41        2.88      1.30 o
   5   9   4       99.97       92.61      9.94 o
   6   9   4       58.07       57.55      5.97 o
  -5  10   4      157.77      193.99     17.13 o
  -4  10   4      245.46      267.33      7.77 o
  -3  10   4      201.93      218.89      6.07 o
  -2  10   4        6.78        7.94      1.35 o
  -1  10   4       19.77       15.97      1.80 o
   0  10   4       98.52       93.37      4.86 o
   1  10   4        4.88        7.59      1.78 o
   2  10   4      333.45      334.47      7.70 o
   3  10   4      170.82      175.11      5.92 o
   4  10   4       39.47       35.95      2.96 o
   5  10   4       41.53       41.44      3.94 o
  -4  11   4        4.92        6.19      7.78 o
  -3  11   4       62.42       65.77      4.40 o
  -2  11   4      325.42      330.17      7.85 o
  -1  11   4       33.85       35.84      2.69 o
   0  11   4        0.62        1.00      1.32 o
   1  11   4      309.09      301.12      9.32 o
   2  11   4       68.68       71.50      4.86 o
   3  11   4       54.83       56.39      3.65 o
   4  11   4       96.51       94.36      6.78 o
  -2  12   4       10.07        9.77      2.44 o
  -1  12   4       50.83       50.71      3.36 o
   0  12   4       11.73       18.64      2.58 o
   1  12   4        4.44        2.95      1.69 o
   1  -9   5      153.49      150.58      6.95 o
   2  -9   5       92.91       95.99      7.13 o
   3  -9   5       13.97        8.41      2.42 o
  -1  -8   5       98.97       93.73      5.58 o
   0  -8   5      310.75      306.88      9.43 o
   1  -8   5       71.24       68.10      3.68 o
   2  -8   5       10.98        9.69      1.42 o
   3  -8   5      141.32      147.25      5.97 o
   4  -8   5        6.04        4.50      2.33 o
   5  -8   5      104.19      101.59      4.90 o
   6  -8   5       53.85       54.10      3.76 o
  -3  -7   5        3.55        4.94      2.38 o
  -2  -7   5      119.52      131.66      6.49 o
  -1  -7   5      271.18      277.72      8.25 o
   0  -7   5       14.65       14.19      2.06 o
   1  -7   5      283.08      288.72      5.49 o
   2  -7   5      303.22      307.19      7.08 o
   3  -7   5        0.16       -0.09      0.95 o
   4  -7   5      596.37      588.35     11.43 o
   5  -7   5      393.32      369.72     14.05 o
   6  -7   5        1.07        0.39      1.01 o
   7  -7   5       59.65       48.12      3.56 o
  -4  -6   5        5.78        8.72      7.23 o
  -3  -6   5      124.66      129.48      8.42 o
  -2  -6   5      140.16      138.59      7.26 o
  -1  -6   5        3.86        4.78      1.19 o
   0  -6   5     1074.05     1082.14     10.50 o
   1  -6   5      231.88      226.46      6.07 o
   2  -6   5       15.70       11.67      1.21 o
   3  -6   5      563.35      588.75     10.20 o
   4  -6   5       13.00       22.08      2.30 o
   5  -6   5      291.63      262.02      5.85 o
   6  -6   5      306.03      298.59      8.37 o
   7  -6   5       42.54       45.95      3.37 o
   8  -6   5       74.38       73.01      5.30 o
  -4  -5   5       33.48       31.83      4.44 o
  -3  -5   5       23.77       20.37      9.28 o
  -2  -5   5      245.56      251.71      9.23 o
  -1  -5   5        7.72        8.40      1.19 o
   0  -5   5      632.20      617.96      7.34 o
   1  -5   5     1588.43     1553.20     21.14 o
   2  -5   5      201.97      196.66      3.37 o
   3  -5   5      197.17      184.85      5.16 o
   4  -5   5      142.88      140.68      5.30 o
   5  -5   5       15.16       20.52      1.57 o
   6  -5   5       12.58       10.79      1.31 o
   7  -5   5      257.16      256.71      6.92 o
   8  -5   5      407.70      393.51     10.96 o
  -5  -4   5       47.43       47.99      5.70 o
  -4  -4   5      707.40      697.63     19.20 o
  -3  -4   5      400.31      395.29     13.59 o
  -2  -4   5      221.19      228.06      8.24 o
  -1  -4   5       27.50       25.90      2.30 o
   0  -4   5      198.31      196.66      4.00 o
   1  -4   5       19.92       16.65      1.06 o
   2  -4   5       38.13       41.20      1.70 o
   3  -4   5      461.40      461.05     14.39 o
   4  -4   5      695.47      691.17     13.10 o
   5  -4   5      227.19      211.52      4.56 o
   6  -4   5      219.36      236.27      5.08 o
   7  -4   5      363.59      367.62      7.63 o
   8  -4   5       91.05       86.54      5.21 o
   9  -4   5      254.39      255.80     19.11 o
  -6  -3   5       49.17       46.39      6.29 o
  -5  -3   5       12.98       17.23      4.75 o
  -4  -3   5      414.49      420.47     14.53 o
  -3  -3   5       13.50       15.50      5.25 o
  -2  -3   5      269.90      272.17      6.88 o
  -1  -3   5     1129.05     1147.66     12.99 o
   0  -3   5       24.38       31.87      2.02 o
   1  -3   5      526.27      532.60      6.02 o
   2  -3   5     2211.22     2215.39     10.65 o
   3  -3   5      122.73      121.61      3.92 o
   4  -3   5      496.22      491.54      6.38 o
   5  -3   5      281.45      261.72      4.80 o
   6  -3   5        0.81        1.58      0.90 o
   7  -3   5        7.91        6.81      2.00 o
   8  -3   5      460.00      465.75     16.90 o
   9  -3   5       16.29       18.16      2.66 o
  -6  -2   5      138.04      147.46      9.65 o
  -5  -2   5       84.10       90.00     14.74 o
  -4  -2   5       31.68       31.91      6.19 o
  -3  -2   5     1187.53     1172.24     38.53 o
  -2  -2   5      801.10      801.00     17.73 o
  -1  -2   5       24.32       19.00      1.64 o
   0  -2   5     1349.29     1372.68     18.99 o
   1  -2   5       68.82       59.30      2.06 o
   2  -2   5      155.54      163.33      3.65 o
   3  -2   5      957.73      888.29     32.16 o
   4  -2   5      349.26      362.13      5.53 o
   5  -2   5       52.89       49.33      2.75 o
   6  -2   5      377.87      362.70      4.80 o
   7  -2   5      171.42      170.58      4.97 o
   8  -2   5        5.76        5.67      2.26 o
   9  -2   5      253.17      250.74      9.32 o
  -6  -1   5        0.08        0.22      8.89 o
  -5  -1   5       85.96       92.50      7.66 o
  -4  -1   5      165.26      172.49     19.75 o
  -3  -1   5      174.55      176.40     11.21 o
  -2  -1   5      602.23      612.64     10.97 o
  -1  -1   5      888.05      897.16      8.16 o
   0  -1   5      290.43      358.08      6.33 o
   1  -1   5     1155.61     1214.71      8.08 o
   2  -1   5     1194.58     1174.19     12.79 o
   3  -1   5      219.02      200.51      4.56 o
   4  -1   5     3069.59     3242.56     20.85 o
   5  -1   5     1424.81     1450.12      8.28 o
   6  -1   5       15.62       16.34      1.05 o
   7  -1   5      150.22      150.48      5.76 o
   8  -1   5       16.26       18.46      3.29 o
   9  -1   5        0.21        0.59      1.28 o
  -7   0   5      103.92      102.31      8.34 o
  -6   0   5      460.82      478.80     16.51 o
  -5   0   5        1.14        0.63      1.65 o
  -4   0   5      434.73      353.78     20.98 o
  -3   0   5      369.20      369.63     12.16 o
  -2   0   5      495.69      477.58      8.64 o
  -1   0   5      108.11       79.62      3.07 o
   0   0   5      141.08       90.69      2.65 o
   1   0   5       11.25        4.68      0.68 o
   2   0   5        4.13        6.63      0.73 o
   3   0   5     1508.80     1488.61      7.88 o
   4   0   5      115.92      107.86      2.08 o
   5   0   5      450.62      472.75      4.17 o
   6   0   5      460.71      465.42      5.05 o
   7   0   5       54.59       51.85      3.45 o
   8   0   5      246.04      248.28      7.92 o
   9   0   5      201.12      209.90      7.79 o
  -7   1   5      189.49      218.56     11.79 o
  -6   1   5        0.72       -1.46      2.18 o
  -5   1   5       26.61       27.58      4.01 o
  -4   1   5      268.80      237.28     10.84 o
  -3   1   5        0.22        1.01      0.73 o
  -2   1   5      318.62      302.87      4.69 o
  -1   1   5     3811.17     4068.79     22.59 o
   0   1   5     1796.27     1996.91      9.33 o
   1   1   5        3.73        9.09      0.63 o
   2   1   5     1122.95     1109.19      8.00 o
   3   1   5      200.36      205.40      2.66 o
   4   1   5     1387.66     1367.49      8.68 o
   5   1   5      837.06      850.82      5.07 o
   6   1   5      300.99      292.69      4.61 o
   7   1   5      297.86      300.69      5.36 o
   8   1   5      357.59      365.88      7.97 o
   9   1   5        2.92        3.03      1.19 o
  -7   2   5        9.24        7.47      2.72 o
  -6   2   5      796.37      789.48     20.27 o
  -5   2   5     1500.03     1457.64     25.50 o
  -4   2   5      250.66      238.23      5.81 o
  -3   2   5      100.61       98.67      4.02 o
  -2   2   5     2062.74     2095.97     10.91 o
  -1   2   5      370.50      383.65      3.70 o
   0   2   5     1124.95     1113.21      6.26 o
   1   2   5      276.13      265.36      3.06 o
   2   2   5        1.27        2.72      0.52 o
   3   2   5      671.18      642.72      9.60 o
   4   2   5      729.73      699.85      6.06 o
   5   2   5      104.80      106.05      2.42 o
   6   2   5       17.18       16.87      1.29 o
   7   2   5      462.77      465.76      6.73 o
   8   2   5        1.29        1.07      0.87 o
   9   2   5       80.16       82.22      4.18 o
  -7   3   5      359.10      355.47     14.71 o
  -6   3   5       52.26       60.02     15.66 o
  -5   3   5      435.61      460.26     39.82 o
  -4   3   5      361.13      350.32      5.89 o
  -3   3   5        7.02        5.07      1.04 o
  -2   3   5      685.86      681.33      5.83 o
  -1   3   5     2528.67     2590.26     16.22 o
   0   3   5       58.77       70.96      1.39 o
   1   3   5       19.77       29.15      1.00 o
   2   3   5     1055.12     1053.01      9.19 o
   3   3   5      240.84      222.43      3.12 o
   4   3   5      237.14      239.21      3.55 o
   5   3   5      157.26      148.80      3.27 o
   6   3   5       36.08       35.85      2.01 o
   7   3   5        0.59       -0.74      0.77 o
   8   3   5      261.19      268.86      7.03 o
   9   3   5      126.20      124.90      6.00 o
  -7   4   5        0.75        2.51      1.61 o
  -6   4   5      749.39      731.64     14.05 o
  -5   4   5      107.53      113.88      5.17 o
  -4   4   5       19.07       19.64      1.47 o
  -3   4   5      662.00      655.44      6.67 o
  -2   4   5     1740.94     1799.72     14.39 o
  -1   4   5      103.24      106.38      1.75 o
   0   4   5     3269.80     3490.36     16.93 o
   1   4   5       90.07       71.56      1.64 o
   2   4   5       94.68       89.23      3.21 o
   3   4   5     1056.94     1052.47      8.23 o
   4   4   5        4.03        6.30      0.82 o
   5   4   5      174.89      175.38      3.64 o
   6   4   5      274.27      265.25      6.02 o
   7   4   5       70.33       69.79      2.96 o
   8   4   5        7.08        5.50      1.43 o
   9   4   5       56.94       56.92      6.20 o
  -7   5   5      152.18      155.71      7.01 o
  -6   5   5      158.13      153.52      6.41 o
  -5   5   5      183.19      176.16      6.39 o
  -4   5   5       47.57       62.96      2.89 o
  -3   5   5      253.28      243.75      3.46 o
  -2   5   5      275.60      262.23      4.01 o
  -1   5   5     1147.22     1076.91     11.64 o
   0   5   5      110.50      132.88      1.94 o
   1   5   5     1862.60     1975.26      8.21 o
   2   5   5     1107.46     1068.67      8.08 o
   3   5   5      641.39      661.01      6.78 o
   4   5   5      119.67      127.61      2.94 o
   5   5   5      634.85      637.09      8.10 o
   6   5   5       62.49       60.59      2.33 o
   7   5   5      218.41      222.14      6.03 o
   8   5   5       36.64       37.00      3.16 o
   9   5   5        9.73       14.66     17.16 o
  -7   6   5       26.41       16.96      2.44 o
  -6   6   5      257.04      236.25      7.93 o
  -5   6   5      636.99      576.87     18.25 o
  -4   6   5        3.83        1.29      0.81 o
  -3   6   5       41.55       41.97      1.53 o
  -2   6   5     1031.01      994.45     13.72 o
  -1   6   5      249.09      275.75      2.96 o
   0   6   5      280.22      247.49      5.85 o
   1   6   5     1001.08      998.58     16.88 o
   2   6   5      150.83      125.76      6.71 o
   3   6   5       23.07       21.16      1.20 o
   4   6   5      461.67      478.09      5.55 o
   5   6   5       28.64       25.39      1.41 o
   6   6   5      529.94      537.18     12.18 o
   7   6   5      235.30      229.57      7.92 o
   8   6   5        3.04        3.09      1.33 o
  -6   7   5       56.56       58.18      4.01 o
  -5   7   5      727.03      688.46     44.46 o
  -4   7   5      777.72      744.12     10.35 o
  -3   7   5       57.46       54.09      2.85 o
  -2   7   5       19.23       18.02      1.29 o
  -1   7   5      128.59      122.18      2.06 o
   0   7   5      266.57      287.72      5.04 o
   1   7   5       48.96       41.77      2.13 o
   2   7   5      423.82      421.59      5.62 o
   3   7   5       68.41       70.59      2.04 o
   4   7   5       73.29       68.17      2.77 o
   5   7   5      335.71      354.26     11.21 o
   6   7   5      402.73      400.64     15.88 o
   7   7   5       34.30       32.22      3.07 o
   8   7   5       28.40       26.31      2.79 o
  -6   8   5      242.61      254.61     27.14 o
  -5   8   5      216.95      206.47      9.10 o
  -4   8   5       61.69       58.29      3.44 o
  -3   8   5      420.74      427.94     10.17 o
  -2   8   5       83.16       85.00      3.43 o
  -1   8   5        9.17        7.47      1.11 o
   0   8   5      351.64      329.70      6.48 o
   1   8   5      765.19      750.80      9.09 o
   2   8   5       13.15       11.93      1.29 o
   3   8   5       65.81       62.73      3.10 o
   4   8   5       26.11       28.44      2.31 o
   5   8   5      184.10      173.95      6.91 o
   6   8   5       50.64       51.62      5.34 o
   7   8   5       85.36       80.39      6.82 o
  -5   9   5       81.61       80.97      6.39 o
  -4   9   5      857.37      869.27     14.15 o
  -3   9   5       73.02       69.09      3.91 o
  -2   9   5      349.49      354.80      7.31 o
  -1   9   5      125.41      129.18      4.38 o
   0   9   5      128.92      124.11      4.30 o
   1   9   5       53.02       44.90      2.38 o
   2   9   5      753.67      748.88     10.63 o
   3   9   5        0.66        0.66      1.02 o
   4   9   5       78.23       76.12      3.81 o
   5   9   5      171.59      163.65      5.81 o
   6   9   5      101.01       92.25      7.34 o
  -5  10   5      104.00      104.11     12.77 o
  -4  10   5       46.54       29.98      5.64 o
  -3  10   5      311.92      329.57      8.87 o
  -2  10   5      292.38      288.62      6.96 o
  -1  10   5       93.99       94.19      4.01 o
   0  10   5        3.67        2.74      1.16 o
   1  10   5      635.10      640.20     12.95 o
   2  10   5        2.49        2.61      1.39 o
   3  10   5      442.33      432.95      9.13 o
   4  10   5       61.38       61.06      3.65 o
   5  10   5        7.70       10.91      1.89 o
  -4  11   5        9.39       10.19      7.47 o
  -3  11   5      177.87      176.88      6.86 o
  -2  11   5       72.31       74.40      3.80 o
  -1  11   5      168.16      168.11      5.64 o
   0  11   5      229.75      222.47      6.50 o
   1  11   5       14.18       11.67      2.23 o
   2  11   5      287.72      305.98      9.76 o
   3  11   5       90.49       89.91      4.41 o
   4  11   5        0.47        1.44      1.56 o
  -2  12   5      244.66      247.75      7.19 o
  -1  12   5        8.73        8.51      1.53 o
   0  12   5        2.10        3.08      1.12 o
   1  12   5      127.95      130.90      6.66 o
   2  12   5       19.73       20.28      3.03 o
   0  -8   6        0.91       -0.18      1.53 o
   1  -8   6       32.77       28.85      2.75 o
   2  -8   6       31.53       29.71      3.30 o
   3  -8   6        2.34        2.60      1.41 o
   4  -8   6      154.21      166.59     10.61 o
   5  -8   6      123.60      124.46      7.24 o
  -2  -7   6       16.73       16.62      2.67 o
  -1  -7   6      154.86      158.49      7.23 o
   0  -7   6      206.09      223.20      6.85 o
   1  -7   6       41.01       46.49      2.88 o
   2  -7   6       36.58       34.96      2.30 o
   3  -7   6      236.58      247.03      7.06 o
   4  -7   6       50.34       53.30      6.74 o
   5  -7   6       40.85       43.81      2.65 o
   6  -7   6       47.11       42.08      3.30 o
  -3  -6   6       18.85       23.36     15.22 o
  -2  -6   6      138.37      146.56      9.01 o
  -1  -6   6      344.79      343.96     10.08 o
   0  -6   6        0.13        0.38      0.80 o
   1  -6   6      187.89      190.34      4.54 o
   2  -6   6      374.64      371.06      7.79 o
   3  -6   6       12.67       10.69      1.48 o
   4  -6   6      435.85      442.86     10.17 o
   5  -6   6       84.22       89.74      4.11 o
   6  -6   6        0.12       -0.22      0.77 o
   7  -6   6       77.65       72.98      4.25 o
  -4  -5   6       34.93       30.79      4.78 o
  -3  -5   6      191.46      200.69     10.71 o
  -2  -5   6       86.88       87.43     11.55 o
  -1  -5   6      188.36      194.75      4.98 o
   0  -5   6      285.44      285.97      5.38 o
   1  -5   6        5.42        5.95      1.02 o
   2  -5   6      139.03      138.62      3.75 o
   3  -5   6     1175.82     1171.87     15.64 o
   4  -5   6       38.72       39.83      3.11 o
   5  -5   6      327.13      316.17      7.91 o
   6  -5   6      232.67      232.99      5.98 o
   7  -5   6       98.40       93.02      3.86 o
   8  -5   6       89.32       91.08      4.50 o
  -4  -4   6        7.52        7.65      2.51 o
  -3  -4   6       88.77       79.79      6.55 o
  -2  -4   6      303.48      318.58     12.61 o
  -1  -4   6      239.46      236.25      6.99 o
   0  -4   6        8.25       11.33      1.26 o
   1  -4   6       58.30       56.45      2.27 o
   2  -4   6      875.70      861.31      6.39 o
   3  -4   6      341.86      337.39      7.26 o
   4  -4   6      880.01      884.04     13.64 o
   5  -4   6      122.04      118.57      3.89 o
   6  -4   6       60.07       55.09      2.74 o
   7  -4   6      285.94      281.39      7.31 o
   8  -4   6      387.16      388.64     11.00 o
  -5  -3   6        5.22        6.26      2.99 o
  -4  -3   6       22.85       30.34      8.69 o
  -3  -3   6      137.25      146.45      8.97 o
  -2  -3   6      437.21      444.76      8.90 o
  -1  -3   6       48.13       54.79      2.96 o
   0  -3   6      560.92      567.80      9.03 o
   1  -3   6       82.23       79.97      2.53 o
   2  -3   6       14.66       14.29      1.96 o
   3  -3   6     1145.23     1144.85     15.10 o
   4  -3   6      383.66      368.09      8.04 o
   5  -3   6      253.28      236.73      5.70 o
   6  -3   6      296.55      308.40      6.17 o
   7  -3   6      173.24      172.25      6.08 o
   8  -3   6        4.19        4.63      1.27 o
   9  -3   6      216.59      237.24     29.27 o
  -5  -2   6      332.02      319.48     13.84 o
  -4  -2   6      179.88      174.05      9.69 o
  -3  -2   6       70.99       63.34      5.66 o
  -2  -2   6      452.96      459.87     14.25 o
  -1  -2   6      936.57      957.68     13.59 o
   0  -2   6      402.05      397.66      9.06 o
   1  -2   6     1114.32     1103.90      9.79 o
   2  -2   6      284.58      276.70      3.79 o
   3  -2   6      260.87      260.70      4.43 o
   4  -2   6      494.31      487.16      7.82 o
   5  -2   6      248.89      234.96      5.80 o
   6  -2   6        5.76        4.40      1.02 o
   7  -2   6       33.83       40.71      2.52 o
   8  -2   6       56.74       48.28      4.51 o
   9  -2   6      178.31      187.07     10.99 o
  -6  -1   6      192.47      199.46     26.78 o
  -5  -1   6       47.35       47.28      5.58 o
  -4  -1   6      332.64      322.40     12.76 o
  -3  -1   6      424.73      421.00     18.45 o
  -2  -1   6      545.18      543.22     10.42 o
  -1  -1   6     1146.56     1163.78     14.28 o
   0  -1   6     2214.56     2256.38     17.18 o
   1  -1   6       28.11       22.31      1.36 o
   2  -1   6      533.58      509.87      4.71 o
   3  -1   6      283.54      255.44      4.58 o
   4  -1   6       99.74      103.41      1.95 o
   5  -1   6      196.82      187.01      4.90 o
   6  -1   6      121.41      119.57      3.81 o
   7  -1   6       35.40       37.04      2.36 o
   8  -1   6       89.24       91.80      4.98 o
   9  -1   6      289.57      301.25     19.91 o
  -6   0   6       16.84       16.53      7.95 o
  -5   0   6      612.33      603.37     28.68 o
  -4   0   6      328.24      324.62     12.33 o
  -3   0   6       24.61       21.20      3.38 o
  -2   0   6      477.38      462.38      9.80 o
  -1   0   6     2436.28     2432.56     22.38 o
   0   0   6       70.81       67.55      2.42 o
   1   0   6     1730.84     1758.57     18.94 o
   2   0   6     1964.55     2036.36     18.97 o
   3   0   6      302.26      298.72      3.80 o
   4   0   6     1516.55     1500.12      9.67 o
   5   0   6     2411.99     2481.02     38.59 o
   6   0   6      190.07      206.15      4.40 o
   7   0   6      252.35      252.94      5.72 o
   8   0   6      121.67      127.02      5.76 o
   9   0   6      129.28      131.71      7.89 o
  -6   1   6      339.47      352.12     14.52 o
  -5   1   6       86.20       90.51      6.95 o
  -4   1   6       12.71       10.11      7.83 o
  -3   1   6      123.80      122.81      5.34 o
  -2   1   6      230.10      208.90      5.22 o
  -1   1   6       34.28       32.63      2.03 o
   0   1   6     2313.16     2310.45     22.56 o
   1   1   6      483.29      476.66      5.92 o
   2   1   6      192.82      207.61      4.12 o
   3   1   6     2558.35     2600.85     18.95 o
   4   1   6      187.49      165.93      3.14 o
   5   1   6       22.21       20.69      1.15 o
   6   1   6     1411.14     1425.05     20.23 o
   7   1   6       91.42       93.09      4.56 o
   8   1   6      246.49      260.36      8.09 o
   9   1   6      287.29      301.50     11.80 o
  -6   2   6        8.11        5.30      7.10 o
  -5   2   6      477.19      465.33     16.72 o
  -4   2   6      367.01      340.45      9.99 o
  -3   2   6       21.50       16.89      2.22 o
  -2   2   6     1210.88     1202.07     10.39 o
  -1   2   6      661.13      639.19      8.25 o
   0   2   6      348.03      366.45      4.40 o
   1   2   6        2.55        4.88      0.64 o
   2   2   6      544.00      520.58      4.57 o
   3   2   6      186.33      180.94      2.75 o
   4   2   6      439.62      445.69      4.94 o
   5   2   6      537.45      523.87      4.94 o
   6   2   6      446.28      438.50      5.89 o
   7   2   6      320.28      320.31      6.48 o
   8   2   6      150.80      147.35      4.66 o
   9   2   6       41.45       39.98      3.52 o
  -7   3   6       81.04       74.04      5.21 o
  -6   3   6      774.25      775.24     15.43 o
  -5   3   6      109.44      121.68      5.72 o
  -4   3   6      419.81      427.07      9.82 o
  -3   3   6      652.17      637.28     12.81 o
  -2   3   6      209.10      206.25      3.76 o
  -1   3   6      984.21      969.68      8.53 o
   0   3   6      249.98      232.39      3.68 o
   1   3   6       75.29       64.21      1.44 o
   2   3   6      265.29      270.51      4.15 o
   3   3   6      792.75      740.56      7.76 o
   4   3   6       97.18       91.46      2.85 o
   5   3   6        8.95        9.55      0.85 o
   6   3   6       65.91       60.41      2.60 o
   7   3   6      275.71      273.94      6.10 o
   8   3   6       12.64       11.78      1.33 o
   9   3   6       96.06      100.71      5.07 o
  -7   4   6      429.30      437.23     12.15 o
  -6   4   6        6.25        5.05      1.58 o
  -5   4   6      649.54      620.95     12.52 o
  -4   4   6      215.54      217.31      6.96 o
  -3   4   6       21.01       18.34      2.19 o
  -2   4   6     2052.56     2069.09     14.88 o
  -1   4   6     1646.56     1683.69     10.27 o
   0   4   6      266.05      272.10      3.24 o
   1   4   6     1232.01     1231.99      7.77 o
   2   4   6     1122.52     1092.33      9.75 o
   3   4   6       86.28       80.24      2.56 o
   4   4   6      178.55      182.48      3.58 o
   5   4   6     1364.07     1395.36     19.12 o
   6   4   6      536.43      532.17      7.16 o
   7   4   6      130.00      130.52      4.73 o
   8   4   6      143.63      144.93      4.21 o
   9   4   6        4.96        3.45      1.62 o
  -6   5   6      365.27      376.22     13.13 o
  -5   5   6       81.61       86.15      4.75 o
  -4   5   6       88.62       83.98      4.33 o
  -3   5   6      521.57      514.13      8.32 o
  -2   5   6     1382.53     1425.28     10.83 o
  -1   5   6       46.99       44.30      1.51 o
   0   5   6     1300.29     1339.85     13.06 o
   1   5   6     1626.12     1725.38     14.75 o
   2   5   6       95.00       84.93      2.07 o
   3   5   6     1315.65     1320.20      6.23 o
   4   5   6       78.75       64.41      2.46 o
   5   5   6     1480.54     1506.45     18.02 o
   6   5   6     2607.22     2609.04     53.14 o
   7   5   6      285.60      294.58      6.12 o
   8   5   6       46.24       43.00      6.12 o
   9   5   6        3.05       10.49      6.02 o
  -6   6   6       10.88        8.33      1.83 o
  -5   6   6      218.31      206.68      7.22 o
  -4   6   6      270.59      263.69      7.88 o
  -3   6   6       15.95       19.18      2.33 o
  -2   6   6       20.45       16.43      1.04 o
  -1   6   6      854.78      886.15      5.75 o
   0   6   6        7.83        6.39      0.57 o
   1   6   6     1503.81     1596.36      7.13 o
   2   6   6     2948.29     3014.58     23.28 o
   3   6   6       23.97       24.02      1.13 o
   4   6   6        6.62        7.78      1.22 o
   5   6   6       95.36       95.53      3.83 o
   6   6   6        1.25        1.12      0.99 o
   7   6   6       66.93       70.40      4.28 o
   8   6   6       57.03       59.60      3.95 o
  -6   7   6      262.12      289.29      9.12 o
  -5   7   6        3.03        2.16      3.56 o
  -4   7   6       76.29       78.78      3.58 o
  -3   7   6      226.93      256.90      6.16 o
  -2   7   6        1.37        2.18      0.68 o
  -1   7   6       52.08       52.73      1.43 o
   0   7   6      270.61      266.59      4.46 o
   1   7   6      369.59      351.32      5.03 o
   2   7   6        4.44        4.35      0.96 o
   3   7   6      235.38      224.24      3.55 o
   4   7   6        4.21        7.06      0.89 o
   5   7   6       29.77       27.15      1.95 o
   6   7   6      480.78      465.74     13.96 o
   7   7   6      103.24      105.90      6.19 o
   8   7   6        1.47        0.00      1.87 o
  -6   8   6        1.24       -0.14      1.43 o
  -5   8   6      413.24      437.24     13.69 o
  -4   8   6      492.57      494.20      9.24 o
  -3   8   6       37.56       37.61      3.65 o
  -2   8   6      570.07      593.91      7.33 o
  -1   8   6       46.03       46.97      2.35 o
   0   8   6      140.90      135.09      5.68 o
   1   8   6      444.29      429.20      5.87 o
   2   8   6      541.26      510.56      7.88 o
   3   8   6       25.56       27.39      1.76 o
   4   8   6      106.55       98.04      4.02 o
   5   8   6      147.86      145.85      6.79 o
   6   8   6      169.10      166.21      7.02 o
   7   8   6       71.82       59.88      5.91 o
  -5   9   6      338.34      361.87     33.36 o
  -4   9   6       30.12       31.30      3.76 o
  -3   9   6      527.86      560.18     11.27 o
  -2   9   6      105.61      110.74      5.06 o
  -1   9   6      134.96      129.56      4.41 o
   0   9   6      136.35      135.73      4.46 o
   1   9   6      946.74      937.43      9.09 o
   2   9   6       70.35       66.21      3.22 o
   3   9   6      308.89      305.86      5.95 o
   4   9   6      139.48      143.27      5.01 o
   5   9   6       52.74       45.26      3.06 o
   6   9   6      179.56      166.32      7.96 o
  -4  10   6      390.85      397.52     14.25 o
  -3  10   6       84.60       83.51      4.60 o
  -2  10   6      338.66      341.67      9.28 o
  -1  10   6      559.46      573.71      9.73 o
   0  10   6       15.43       15.66      1.71 o
   1  10   6      483.50      508.69      9.12 o
   2  10   6     1058.41     1084.28     17.60 o
   3  10   6        3.61        2.10      0.99 o
   4  10   6        3.95        7.20      2.15 o
   5  10   6       21.17       26.87      3.53 o
  -3  11   6      464.43      498.94     12.68 o
  -2  11   6      106.36      118.69      5.79 o
  -1  11   6       20.79       17.55      1.97 o
   0  11   6        2.31        1.36      1.09 o
   1  11   6       69.54       58.03      3.43 o
   2  11   6      202.60      209.54      8.17 o
   3  11   6      181.27      174.79      7.81 o
   4  11   6       42.37       44.32      4.39 o
  -1  12   6       86.94       93.31      4.44 o
   0  12   6      132.15      128.99      6.54 o
   1  12   6        6.78        3.62      1.68 o
   2  12   6      122.18      138.38      7.10 o
   0  -7   7        6.71        7.63      1.70 o
   1  -7   7       25.57       24.42      2.53 o
   2  -7   7        0.52       -0.87      1.03 o
   3  -7   7       75.24       77.57      3.99 o
   4  -7   7      142.76      147.07      5.53 o
   5  -7   7        7.02        8.87      1.68 o
  -2  -6   7        1.31        3.69      1.91 o
  -1  -6   7      320.74      316.50     10.25 o
   0  -6   7      104.10      105.07      4.57 o
   1  -6   7        3.96        2.44      0.84 o
   2  -6   7      418.93      412.59      7.41 o
   3  -6   7      470.23      468.03      9.28 o
   4  -6   7        2.91        1.36      1.00 o
   5  -6   7       63.98       65.95      3.70 o
   6  -6   7        3.60        1.91      0.92 o
   7  -6   7       36.35       33.45      3.06 o
  -3  -5   7       49.58       44.07      5.58 o
  -2  -5   7      378.28      384.65     14.82 o
  -1  -5   7      308.07      313.48      6.49 o
   0  -5   7      110.01      111.30      3.72 o
   1  -5   7       52.89       54.83      2.42 o
   2  -5   7      318.33      310.43      6.21 o
   3  -5   7      183.40      178.16      5.58 o
   4  -5   7      649.08      640.98     27.83 o
   5  -5   7        1.01        1.54      0.95 o
   6  -5   7      370.99      326.60      7.22 o
   7  -5   7      312.73      295.87      6.96 o
   8  -5   7      230.25      240.38      9.05 o
  -4  -4   7        4.65        7.42      2.98 o
  -3  -4   7      205.67      210.53     11.17 o
  -2  -4   7       70.81       67.20      6.09 o
  -1  -4   7      283.05      278.20      8.63 o
   0  -4   7      441.65      436.44      6.70 o
   1  -4   7      202.25      213.69      6.68 o
   2  -4   7      722.56      711.59      7.35 o
   3  -4   7     2648.67     2689.05     29.26 o
   4  -4   7       11.59       14.60      4.15 o
   5  -4   7      190.74      197.81      5.89 o
   6  -4   7       50.00       52.72      2.79 o
   7  -4   7       28.03       24.87      2.08 o
   8  -4   7       74.36       77.76      4.20 o
  -4  -3   7       18.60       13.56      3.46 o
  -3  -3   7        0.54       -0.78      2.46 o
  -2  -3   7      491.37      474.70     16.75 o
  -1  -3   7      156.02      141.91      6.04 o
   0  -3   7      114.86      111.29      5.07 o
   1  -3   7       13.51       13.67      1.50 o
   2  -3   7      407.85      390.48      6.23 o
   3  -3   7        0.27        0.10      1.06 o
   4  -3   7      561.07      540.41     11.10 o
   5  -3   7      126.51      120.45      4.44 o
   6  -3   7       12.03       10.97      1.57 o
   7  -3   7      289.92      291.40      7.45 o
   8  -3   7      100.61      101.34      5.69 o
   9  -3   7        7.90        4.77      2.46 o
  -5  -2   7       48.01       54.56      6.25 o
  -4  -2   7      318.32      349.17     15.06 o
  -3  -2   7        6.10        7.24      4.19 o
  -2  -2   7       23.38       34.82      3.61 o
  -1  -2   7      684.83      658.77     12.17 o
   0  -2   7      388.44      386.51      8.95 o
   1  -2   7      115.13      110.74      2.95 o
   2  -2   7       86.80       79.78      2.35 o
   3  -2   7       32.74       36.22      2.66 o
   4  -2   7      282.72      267.00      7.03 o
   5  -2   7      367.93      366.28      7.45 o
   6  -2   7      548.33      577.97     12.68 o
   7  -2   7       88.16       78.63      4.30 o
   8  -2   7       97.61       97.60      4.45 o
   9  -2   7       35.70       37.55      3.83 o
  -5  -1   7      592.54      595.57     22.67 o
  -4  -1   7      198.33      199.00     10.56 o
  -3  -1   7       15.29       19.21      3.51 o
  -2  -1   7      181.71      182.43      7.01 o
  -1  -1   7      563.21      556.73     10.71 o
   0  -1   7      625.93      610.14     10.49 o
   1  -1   7     1092.47     1096.97      8.53 o
   2  -1   7      136.83      127.95      3.09 o
   3  -1   7      402.68      417.02      9.05 o
   4  -1   7      466.06      446.63      5.59 o
   5  -1   7      290.53      302.47      4.00 o
   6  -1   7        2.54        3.67      0.91 o
   7  -1   7      115.89      123.72      4.60 o
   8  -1   7       39.81       39.36      2.84 o
   9  -1   7       14.15        9.84      2.23 o
  -5   0   7       17.68       15.95      3.44 o
  -4   0   7      365.38      372.83     13.89 o
  -3   0   7      213.83      215.10     12.48 o
  -2   0   7        3.30        5.03      1.40 o
  -1   0   7      880.82      873.05     12.83 o
   0   0   7     2967.38     3144.53     17.51 o
   1   0   7      346.77      356.55      5.91 o
   2   0   7      768.46      783.94     12.26 o
   3   0   7      664.09      633.25      9.60 o
   4   0   7       14.80       13.90      0.85 o
   5   0   7      236.14      222.70      4.86 o
   6   0   7     1183.99     1186.09     12.00 o
   7   0   7       77.75       75.70      3.20 o
   8   0   7      175.61      186.26     13.74 o
   9   0   7       95.05       97.16      6.20 o
  -6   1   7        2.45        3.45      3.96 o
  -5   1   7      273.94      268.18     12.37 o
  -4   1   7      444.51      441.42     14.72 o
  -3   1   7        0.24       -0.18      1.03 o
  -2   1   7      342.94      336.20      8.12 o
  -1   1   7      529.88      507.29      7.83 o
   0   1   7        4.54        2.21      0.72 o
   1   1   7      248.63      210.86      6.50 o
   2   1   7      165.36      132.42      3.27 o
   3   1   7      910.42      957.25     11.17 o
   4   1   7      976.19      964.43      7.28 o
   5   1   7      544.31      501.18      8.85 o
   6   1   7      130.66      130.80      3.18 o
   7   1   7      697.54      694.24     11.90 o
   8   1   7       37.79       36.89      3.23 o
   9   1   7        3.37        1.80      1.28 o
  -6   2   7      179.89      173.69     10.51 o
  -5   2   7        4.57        1.93      3.31 o
  -4   2   7       60.11       59.08     13.29 o
  -3   2   7        2.79        2.99      0.88 o
  -2   2   7      759.91      756.72      9.84 o
  -1   2   7      343.28      340.20      6.22 o
   0   2   7      439.47      432.53      8.09 o
   1   2   7     1146.74     1250.58     15.85 o
   2   2   7      128.53      163.28      6.28 o
   3   2   7      702.66      678.69     13.85 o
   4   2   7       85.01       85.18      2.05 o
   5   2   7        8.63       10.33      1.57 o
   6   2   7      399.00      391.25      4.34 o
   7   2   7       11.86       12.49      1.56 o
   8   2   7      112.68      113.35      5.06 o
   9   2   7       48.34       50.43      4.27 o
  -6   3   7       84.72       98.20      6.10 o
  -5   3   7      295.56      294.30     10.03 o
  -4   3   7      123.55      121.44      5.60 o
  -3   3   7      406.56      390.39      8.02 o
  -2   3   7       55.61       55.58      2.69 o
  -1   3   7       19.34       19.62      1.43 o
   0   3   7      103.96      115.22      2.79 o
   1   3   7     1147.62     1214.51     10.71 o
   2   3   7     1126.57     1157.48     12.70 o
   3   3   7       55.72       49.96      2.89 o
   4   3   7      374.81      369.19      6.29 o
   5   3   7       82.91       80.25      1.78 o
   6   3   7        0.17       -0.64      0.64 o
   7   3   7      772.47      778.93     16.30 o
   8   3   7       51.13       48.62      3.00 o
   9   3   7        8.10        5.85      1.64 o
  -6   4   7      187.98      172.94      7.51 o
  -5   4   7       64.25       62.59      4.37 o
  -4   4   7      508.03      475.52     10.82 o
  -3   4   7     1882.23     1871.51     23.03 o
  -2   4   7      765.65      734.85     11.93 o
  -1   4   7      978.97      976.64      9.37 o
   0   4   7      481.39      464.18      4.98 o
   1   4   7      211.56      210.32      4.37 o
   2   4   7     1436.38     1470.49     10.81 o
   3   4   7      544.30      520.05      6.32 o
   4   4   7      177.79      177.95      4.65 o
   5   4   7        4.96        4.23      0.79 o
   6   4   7      462.46      475.75      7.19 o
   7   4   7      266.57      265.15      5.45 o
   8   4   7       82.34       78.74      3.91 o
   9   4   7       12.29       14.93      3.89 o
  -6   5   7        0.06        2.29      2.30 o
  -5   5   7      147.00      142.77      6.36 o
  -4   5   7      401.93      377.02      9.56 o
  -3   5   7       21.42       21.31      2.22 o
  -2   5   7      465.92      460.64      6.23 o
  -1   5   7      376.90      383.48      4.49 o
   0   5   7        3.15        2.42      0.55 o
   1   5   7      651.20      642.50      6.02 o
   2   5   7     2156.83     2269.51     13.20 o
   3   5   7       45.92       50.87      2.12 o
   4   5   7       50.04       46.33      2.19 o
   5   5   7      106.11      111.84      3.47 o
   6   5   7       12.56       10.46      1.27 o
   7   5   7      261.80      269.09      7.15 o
   8   5   7      170.52      156.92      6.66 o
   9   5   7        0.36        1.59      2.43 o
  -6   6   7      103.51       94.43      5.55 o
  -5   6   7        6.37        6.55      1.59 o
  -4   6   7       83.08       76.62      4.56 o
  -3   6   7      714.07      710.19     10.44 o
  -2   6   7       75.89       83.07      3.28 o
  -1   6   7       55.68       56.73      1.67 o
   0   6   7      488.84      501.97      5.04 o
   1   6   7      150.12      140.86      3.04 o
   2   6   7      775.80      805.02      6.17 o
   3   6   7      841.24      861.80      7.14 o
   4   6   7       49.67       50.10      1.72 o
   5   6   7        4.06        2.92      0.87 o
   6   6   7       64.15       66.75      2.77 o
   7   6   7       58.20       56.54      3.59 o
   8   6   7        0.41        1.35      1.37 o
  -5   7   7      111.98      120.56      5.81 o
  -4   7   7      276.17      271.84     10.48 o
  -3   7   7      145.59      129.15      4.61 o
  -2   7   7      145.98      161.73      5.04 o
  -1   7   7        2.97        2.99      0.52 o
   0   7   7        2.26        1.81      0.71 o
   1   7   7      151.63      128.23      4.65 o
   2   7   7      258.97      248.33      3.72 o
   3   7   7       56.12       52.03      2.93 o
   4   7   7      263.87      260.93      4.83 o
   5   7   7      116.58      115.55      3.59 o
   6   7   7       14.26       11.99      1.81 o
   7   7   7       69.39       71.08      3.91 o
   8   7   7       44.21       42.04      3.88 o
  -5   8   7       61.59       57.41      5.33 o
  -4   8   7       97.62       89.38      5.50 o
  -3   8   7     1273.79     1231.25     20.34 o
  -2   8   7      211.63      194.19      4.59 o
  -1   8   7      169.47      168.63      3.75 o
   0   8   7      306.02      316.37      4.81 o
   1   8   7      552.64      545.97      6.58 o
   2   8   7        1.70        0.59      0.53 o
   3   8   7      382.49      376.59      7.94 o
   4   8   7      155.72      149.26      4.00 o
   5   8   7       25.59       23.17      2.33 o
   6   8   7      146.13      135.87      5.60 o
   7   8   7       22.54       23.25      2.53 o
  -5   9   7      160.34      141.46     22.24 o
  -4   9   7      278.77      309.49     20.45 o
  -3   9   7        7.27        7.01      1.79 o
  -2   9   7      519.08      518.73     11.17 o
  -1   9   7      157.66      156.73      6.17 o
   0   9   7       77.25       78.48      3.36 o
   1   9   7       44.11       47.31      2.07 o
   2   9   7      206.87      202.13      4.47 o
   3   9   7       22.84       16.67      1.94 o
   4   9   7      122.14      119.99      4.95 o
   5   9   7      318.54      322.46      8.47 o
   6   9   7       32.28       29.65      2.90 o
  -4  10   7        4.14        1.11      1.96 o
  -3  10   7      181.37      181.79      9.70 o
  -2  10   7       43.90       48.47      3.66 o
  -1  10   7      112.79      114.52      5.56 o
   0  10   7      208.25      212.09      5.85 o
   1  10   7       79.15       84.18      3.72 o
   2  10   7       86.04       85.94      5.14 o
   3  10   7       76.18       66.39      5.42 o
   4  10   7      172.35      169.31      6.12 o
   5  10   7        7.63        6.20      2.08 o
  -3  11   7       22.83       21.49      2.64 o
  -2  11   7      285.04      292.52      9.17 o
  -1  11   7      144.29      152.20      6.70 o
   0  11   7       25.08       22.50      2.81 o
   1  11   7        9.78       11.66      2.28 o
   2  11   7       23.44       26.41      3.20 o
   3  11   7       10.35       11.05      2.38 o
   4  11   7       20.97       17.93      3.00 o
  -1  12   7        0.73        0.98      1.39 o
   0  12   7      176.74      185.56      7.86 o
   1  12   7      228.49      237.17      9.06 o
   2  12   7       16.89       18.42      2.85 o
   3  -7   8       11.14        5.57      1.49 o
   0  -6   8       55.77       51.82      3.70 o
   1  -6   8       69.74       67.37      3.24 o
   2  -6   8       35.29       31.24      2.23 o
   3  -6   8       50.37       42.76      3.09 o
   4  -6   8      195.78      194.63      7.46 o
   5  -6   8       24.37       26.81      2.55 o
   6  -6   8        1.90        0.58      1.07 o
  -2  -5   8       45.58       53.81      6.20 o
  -1  -5   8      503.73      522.71     12.04 o
   0  -5   8       62.31       63.34      3.02 o
   1  -5   8       12.95       12.95      1.53 o
   2  -5   8      176.63      189.91      5.21 o
   3  -5   8      426.18      419.98      9.04 o
   4  -5   8        0.93       -0.03      1.32 o
   5  -5   8      141.17      137.70      5.39 o
   6  -5   8       80.46       75.35      4.13 o
   7  -5   8        0.74        2.47      1.08 o
  -2  -4   8      218.54      213.82     16.29 o
  -1  -4   8      172.75      179.82      9.22 o
   0  -4   8      132.26      138.06      4.31 o
   1  -4   8      337.22      344.38      6.49 o
   2  -4   8      220.30      218.37      4.42 o
   3  -4   8      142.14      142.23      5.21 o
   4  -4   8      516.49      523.65     11.75 o
   5  -4   8       33.83       31.29      3.71 o
   6  -4   8      133.71      131.59      5.23 o
   7  -4   8      353.51      335.52      9.20 o
   8  -4   8       56.87       63.42      3.96 o
  -3  -3   8       77.02       80.49      7.21 o
  -2  -3   8       45.39       49.66      4.11 o
  -1  -3   8      362.65      356.26      9.99 o
   0  -3   8      130.96      134.85      4.93 o
   1  -3   8       59.21       61.15      2.60 o
   2  -3   8      128.18      128.22      3.32 o
   3  -3   8      196.11      193.44      6.64 o
   4  -3   8        0.10       -0.32      1.23 o
   5  -3   8      205.65      204.65      6.06 o
   6  -3   8      351.98      357.08      8.20 o
   7  -3   8        0.82        0.62      1.45 o
   8  -3   8      224.45      230.94      7.13 o
  -4  -2   8       39.45       29.32      8.40 o
  -3  -2   8       58.50       61.86      6.33 o
  -2  -2   8       16.50       25.02      2.95 o
  -1  -2   8        2.08        2.75      2.48 o
   0  -2   8      199.90      196.28      6.92 o
   1  -2   8      344.45      346.45      5.48 o
   2  -2   8      557.36      550.02      6.26 o
   3  -2   8        0.73        2.06      1.25 o
   4  -2   8      375.97      405.81     10.25 o
   5  -2   8      241.84      239.35      6.27 o
   6  -2   8       47.21       51.46      3.10 o
   7  -2   8      392.30      388.92      8.63 o
   8  -2   8       12.81       12.16      1.75 o
   9  -2   8      121.28      131.81      7.15 o
  -4  -1   8      324.06      333.17     26.60 o
  -3  -1   8      251.93      235.08     11.33 o
  -2  -1   8       64.17       43.01      3.66 o
  -1  -1   8      214.88      239.65      7.60 o
   0  -1   8      837.37      836.69     10.78 o
   1  -1   8       50.70       50.42      2.08 o
   2  -1   8      504.83      497.23      6.11 o
   3  -1   8      669.47      684.09     11.77 o
   4  -1   8       37.09       36.26      1.79 o
   5  -1   8      302.60      306.55      4.90 o
   6  -1   8      636.44      669.89     15.90 o
   7  -1   8       27.66       24.23      2.22 o
   8  -1   8      110.95      112.10      4.74 o
   9  -1   8      126.68      146.37      7.45 o
  -5   0   8      602.56      606.04     19.79 o
  -4   0   8      121.26      115.38      8.39 o
  -3   0   8       56.26       50.62      6.56 o
  -2   0   8      580.70      533.85     12.29 o
  -1   0   8      144.08      142.97      4.65 o
   0   0   8      198.37      193.15      5.52 o
   1   0   8     1474.08     1476.36     10.82 o
   2   0   8      193.09      191.91      4.22 o
   3   0   8      391.29      391.10     10.70 o
   4   0   8      729.03      749.95     12.21 o
   5   0   8      237.91      239.35      3.89 o
   6   0   8        6.88        6.48      1.28 o
   7   0   8      166.32      170.00      5.31 o
   8   0   8       15.45       14.46      1.73 o
   9   0   8        1.83        2.66      1.59 o
  -5   1   8       12.25       10.20      2.96 o
  -4   1   8      223.01      217.49     16.03 o
  -3   1   8      329.06      329.67      9.24 o
  -2   1   8        5.86        2.78      1.05 o
  -1   1   8     1004.26      992.17     11.70 o
   0   1   8      734.60      729.09      9.46 o
   1   1   8       95.08       85.06      3.06 o
   2   1   8      959.83      944.25      8.62 o
   3   1   8      278.71      268.28      6.96 o
   4   1   8        0.04        0.08      0.53 o
   5   1   8      214.70      213.32      5.08 o
   6   1   8      294.57      294.61      6.33 o
   7   1   8       30.14       25.70      1.74 o
   8   1   8       20.20       22.26      4.43 o
   9   1   8       45.06       51.44      4.42 o
  -5   2   8      203.74      202.12      8.20 o
  -4   2   8       72.34       73.06      4.94 o
  -3   2   8      204.03      204.65      6.17 o
  -2   2   8      311.57      313.78      6.84 o
  -1   2   8       53.06       57.16      2.82 o
   0   2   8       92.46       90.10      3.33 o
   1   2   8      810.63      821.79     10.81 o
   2   2   8      232.77      217.17      3.76 o
   3   2   8     1186.99     1211.77     15.43 o
   4   2   8      650.03      637.73     21.96 o
   5   2   8      364.11      360.31      5.56 o
   6   2   8      267.79      272.14      4.46 o
   7   2   8      698.69      693.38     11.40 o
   8   2   8       89.27       85.66      8.74 o
   9   2   8        2.19        0.62      1.24 o
  -5   3   8        0.58        0.79      1.45 o
  -4   3   8       87.78       84.26      4.95 o
  -3   3   8      597.64      603.27      9.85 o
  -2   3   8       46.88       46.94      2.65 o
  -1   3   8      160.01      165.09      4.61 o
   0   3   8      885.66      864.43      9.95 o
   1   3   8      156.29      156.06      3.73 o
   2   3   8     1472.75     1467.06     12.87 o
   3   3   8      691.55      675.08      8.60 o
   4   3   8        2.02        1.08      0.86 o
   5   3   8       28.45       28.82      1.75 o
   6   3   8      718.33      711.94      8.50 o
   7   3   8       34.68       32.22      2.00 o
   8   3   8      271.51      255.84      8.76 o
   9   3   8       50.02       52.86      6.80 o
  -5   4   8      123.29      114.33      6.08 o
  -4   4   8      251.46      250.83      8.32 o
  -3   4   8      288.15      271.78      6.48 o
  -2   4   8     1599.38     1574.59     17.21 o
  -1   4   8      159.52      156.09      4.06 o
   0   4   8        1.47        1.39      0.61 o
   1   4   8      900.33      887.27     14.93 o
   2   4   8      908.21      914.66      9.13 o
   3   4   8      119.92      114.64      3.78 o
   4   4   8      123.32      115.44      3.88 o
   5   4   8      324.36      320.48      5.67 o
   6   4   8        0.17       -0.32      0.85 o
   7   4   8      816.37      802.15     16.48 o
   8   4   8      163.34      161.33      5.24 o
   9   4   8        0.49       -0.75      1.34 o
  -5   5   8        3.15        2.72      1.38 o
  -4   5   8      381.90      369.05     10.02 o
  -3   5   8      926.85      913.46     14.66 o
  -2   5   8       96.01       96.43      3.97 o
  -1   5   8      226.79      222.26      4.02 o
   0   5   8       80.21       80.44      2.25 o
   1   5   8      143.70      147.80      3.54 o
   2   5   8      699.24      711.73      8.01 o
   3   5   8      590.66      571.98      7.36 o
   4   5   8        0.20        0.82      0.85 o
   5   5   8       19.99       20.30      1.71 o
   6   5   8      298.73      313.13      6.21 o
   7   5   8      394.93      381.68      6.85 o
   8   5   8        2.50       -0.26      1.17 o
   9   5   8       71.22       65.38      8.08 o
  -5   6   8      132.77      136.13      6.48 o
  -4   6   8       69.43       65.25      4.26 o
  -3   6   8      119.62      121.09      5.38 o
  -2   6   8      952.79      954.16     10.68 o
  -1   6   8       81.62       77.25      2.37 o
   0   6   8      111.38      118.99      3.28 o
   1   6   8      565.20      562.97      6.89 o
   2   6   8      441.39      453.69      6.25 o
   3   6   8       72.65       68.72      2.54 o
   4   6   8      196.64      191.27      4.43 o
   5   6   8       26.69       23.97      1.87 o
   6   6   8        7.94        5.99      1.13 o
   7   6   8      721.02      686.19     18.89 o
   8   6   8      420.55      362.69     10.93 o
  -5   7   8        0.81        0.27      1.15 o
  -4   7   8      126.71      132.29      7.69 o
  -3   7   8      752.26      751.80     13.20 o
  -2   7   8       56.58       54.04      2.54 o
  -1   7   8      737.38      745.57      8.65 o
   0   7   8      195.35      200.19      3.25 o
   1   7   8      244.01      243.41      4.15 o
   2   7   8      527.11      518.29      6.21 o
   3   7   8     1010.13     1024.23      7.72 o
   4   7   8       18.09       18.07      1.97 o
   5   7   8      518.37      510.68      9.13 o
   6   7   8       11.41       12.38      1.82 o
   7   7   8      118.69       89.83      4.61 o
   8   7   8      264.48      235.99     10.24 o
  -4   8   8      260.70      268.90     28.77 o
  -3   8   8        0.17        1.14      2.41 o
  -2   8   8      339.57      353.33     10.27 o
  -1   8   8      158.33      170.05      5.80 o
   0   8   8      117.41      119.56      3.75 o
   1   8   8      204.07      205.53      5.16 o
   2   8   8      355.36      350.34      7.40 o
   3   8   8      143.94      143.96      5.64 o
   4   8   8      667.85      665.08     11.24 o
   5   8   8      356.38      347.45     12.90 o
   6   8   8       26.58       20.19      2.38 o
   7   8   8        0.86        2.91      1.26 o
  -4   9   8        8.56        7.21      4.57 o
  -3   9   8      143.52      146.71      6.11 o
  -2   9   8       20.58       19.70      2.61 o
  -1   9   8       34.71       38.62      3.24 o
   0   9   8      452.19      489.65     12.06 o
   1   9   8       91.23       92.77      3.53 o
   2   9   8        6.42        4.50      1.15 o
   3   9   8      236.42      232.24      6.97 o
   4   9   8      135.89      129.10      5.20 o
   5   9   8       10.80        9.63      1.69 o
   6   9   8      158.00      154.39      9.86 o
  -3  10   8        7.71        4.48      1.37 o
  -2  10   8      223.74      235.19      8.14 o
  -1  10   8       98.98      101.85      5.39 o
   0  10   8        0.60       -0.74      1.26 o
   1  10   8      177.50      181.55      7.23 o
   2  10   8        1.93        0.33      1.54 o
   3  10   8        2.34        0.10      0.92 o
   4  10   8      143.55      137.03      5.54 o
   5  10   8      179.16      177.18      6.56 o
  -2  11   8        0.28        0.55      2.14 o
  -1  11   8       82.96       86.36      5.21 o
   0  11   8      246.41      260.56      8.91 o
   1  11   8       32.09       31.11      3.38 o
   2  11   8      235.58      227.41      8.74 o
   3  11   8      194.58      200.30      8.41 o
   4  11   8      111.93      104.27      6.67 o
   1  12   8      311.18      317.53     10.48 o
   3  -6   9       16.49       12.50      2.20 o
   4  -6   9       88.71       92.40      6.29 o
   0  -5   9       44.99       41.68      3.30 o
   1  -5   9      121.08      117.83      4.38 o
   2  -5   9        0.57        0.18      0.98 o
   3  -5   9       55.55       57.50      3.68 o
   4  -5   9      170.28      163.79      6.08 o
   5  -5   9       16.20       14.99      1.97 o
   6  -5   9       15.17       10.71      1.69 o
  -1  -4   9      261.79      261.40      8.26 o
   0  -4   9       25.12       26.21      2.26 o
   1  -4   9       35.88       33.12      2.40 o
   2  -4   9      502.28      513.71     12.32 o
   3  -4   9        2.01        2.95      1.17 o
   4  -4   9       52.54       54.14      4.12 o
   5  -4   9      217.54      209.87      6.61 o
   6  -4   9      120.39      115.32      5.82 o
   7  -4   9        8.69        7.33      1.32 o
  -2  -3   9      104.47      102.11      6.17 o
  -1  -3   9       27.19       26.94      3.37 o
   0  -3   9      301.03      294.45      6.27 o
   1  -3   9      410.67      404.79      7.26 o
   2  -3   9      157.38      156.39      5.48 o
   3  -3   9      620.38      618.17     10.64 o
   4  -3   9      138.09      136.99      6.29 o
   5  -3   9       20.31       18.26      2.06 o
   6  -3   9      199.01      197.61      6.41 o
   7  -3   9      123.96      126.94      4.55 o
   8  -3   9       54.55       42.36      3.26 o
  -3  -2   9      138.40      135.82      9.50 o
  -2  -2   9       20.95       24.49      3.08 o
  -1  -2   9      115.85      112.75      5.87 o
   0  -2   9      160.86      152.52      5.13 o
   1  -2   9       57.43       55.80      2.56 o
   2  -2   9      487.36      478.67      7.58 o
   3  -2   9        5.77        7.65      2.02 o
   4  -2   9     1663.79     1689.22     21.50 o
   5  -2   9      616.67      632.28     14.67 o
   6  -2   9      391.96      391.79      8.62 o
   7  -2   9        0.53        0.23      1.38 o
   8  -2   9       42.06       44.24      3.24 o
  -3  -1   9       76.26       88.98      9.42 o
  -2  -1   9      217.31      230.57      8.40 o
  -1  -1   9      102.49       81.14      3.92 o
   0  -1   9      242.64      232.81      6.13 o
   1  -1   9      604.02      579.20      7.65 o
   2  -1   9      434.30      417.68      6.04 o
   3  -1   9       54.23       55.08      4.78 o
   4  -1   9        7.46        7.65      1.26 o
   5  -1   9        0.47        0.61      0.63 o
   6  -1   9        3.68        3.24      1.21 o
   7  -1   9      452.84      440.14      9.22 o
   8  -1   9       55.53       55.82      3.52 o
   9  -1   9       91.07      103.42      6.49 o
  -4   0   9      115.15      100.67      8.23 o
  -3   0   9      117.95      108.76      8.16 o
  -2   0   9        5.77        7.58      1.54 o
  -1   0   9      170.90      194.07      5.99 o
   0   0   9        8.34       12.16      1.62 o
   1   0   9        4.55        5.06      0.98 o
   2   0   9      270.13      275.14      5.43 o
   3   0   9      403.22      425.79     20.26 o
   4   0   9        1.88        2.59      0.75 o
   5   0   9      294.00      299.48      5.26 o
   6   0   9      381.89      368.12     14.39 o
   7   0   9        0.55        2.16      1.20 o
   8   0   9      144.95      132.13     10.40 o
   9   0   9      132.51      144.73      7.56 o
  -4   1   9       39.62       49.31      4.28 o
  -3   1   9      166.76      162.26      5.77 o
  -2   1   9      594.99      596.73     10.31 o
  -1   1   9        5.24        4.06      1.27 o
   0   1   9      383.30      382.90      7.46 o
   1   1   9      542.36      536.30      8.09 o
   2   1   9        3.19        3.40      0.74 o
   3   1   9      266.19      266.37      7.09 o
   4   1   9      229.34      232.62      5.47 o
   5   1   9       27.33       26.40      2.04 o
   6   1   9       28.22       27.36      2.16 o
   7   1   9       97.49       98.55      3.31 o
   8   1   9       22.18       15.06      2.53 o
   9   1   9        2.26        1.71      1.84 o
  -4   2   9      252.02      243.79      8.86 o
  -3   2   9       80.59       78.71      3.99 o
  -2   2   9       30.24       27.13      2.45 o
  -1   2   9      590.26      592.26      9.50 o
   0   2   9      190.37      191.74      5.95 o
   1   2   9       72.78       76.61      3.65 o
   2   2   9     1850.90     1894.74     16.80 o
   3   2   9       58.76       51.24      1.75 o
   4   2   9       83.60       78.21      4.11 o
   5   2   9      491.34      504.26     10.45 o
   6   2   9      171.69      174.36      5.28 o
   7   2   9      157.72      150.71      5.07 o
   8   2   9      486.38      489.50     32.89 o
   9   2   9       95.87       98.11      6.12 o
  -5   3   9       73.01       70.12      5.05 o
  -4   3   9      117.90      111.01      6.12 o
  -3   3   9      419.69      406.75      8.60 o
  -2   3   9      549.53      558.35      9.44 o
  -1   3   9      139.12      136.78      4.51 o
   0   3   9      224.64      225.64      5.31 o
   1   3   9      767.16      768.15      9.70 o
   2   3   9      255.09      253.74      6.32 o
   3   3   9      311.92      299.83      6.00 o
   4   3   9        7.15        7.09      1.26 o
   5   3   9      103.37      103.13      3.54 o
   6   3   9      307.47      310.22      6.16 o
   7   3   9      218.75      223.92      5.47 o
   8   3   9        0.68        1.58      1.04 o
   9   3   9       92.96       93.17      6.88 o
  -5   4   9        2.98        1.45      1.44 o
  -4   4   9       58.52       55.49      4.46 o
  -3   4   9      225.26      219.92      6.23 o
  -2   4   9       58.33       54.69      2.99 o
  -1   4   9      467.25      463.27      8.08 o
   0   4   9       33.45       33.88      2.23 o
   1   4   9        8.82        7.78      0.71 o
   2   4   9      631.23      640.92      7.97 o
   3   4   9     1690.22     1731.65     15.00 o
   4   4   9      194.00      187.97      5.09 o
   5   4   9       14.73       14.53      1.52 o
   6   4   9      566.37      570.76      9.17 o
   7   4   9        9.77        8.43      1.59 o
   8   4   9       76.48       75.49      3.98 o
   9   4   9      109.58      112.90     10.70 o
  -5   5   9       14.51       12.38      3.20 o
  -4   5   9        0.50        0.97      1.58 o
  -3   5   9      175.53      176.26      6.87 o
  -2   5   9     1168.09     1160.19     13.64 o
  -1   5   9      218.47      216.60      6.25 o
   0   5   9      477.48      486.25      7.05 o
   1   5   9      467.98      482.55      8.97 o
   2   5   9      272.34      278.26      5.37 o
   3   5   9      147.83      147.25      4.03 o
   4   5   9      316.04      320.99      7.30 o
   5   5   9        2.46        2.75      1.24 o
   6   5   9        0.97        1.07      0.90 o
   7   5   9      159.07      170.18      4.93 o
   8   5   9       26.40       26.45      2.13 o
  -4   6   9      181.63      173.62      7.18 o
  -3   6   9      513.75      503.67     11.51 o
  -2   6   9      110.02      100.85      4.29 o
  -1   6   9     1077.29     1101.11     10.79 o
   0   6   9        4.37        5.03      0.96 o
   1   6   9       16.31       14.35      1.28 o
   2   6   9      611.38      610.97      7.79 o
   3   6   9      113.52      112.25      3.49 o
   4   6   9        2.69        1.18      0.97 o
   5   6   9      243.71      247.22      5.69 o
   6   6   9      119.42      117.43      4.05 o
   7   6   9       25.45       20.01      1.83 o
   8   6   9       68.34       65.12      4.06 o
  -4   7   9      174.28      167.65      9.12 o
  -3   7   9       78.26       84.23      9.54 o
  -2   7   9      811.70      794.56     13.48 o
  -1   7   9       40.80       38.87      2.09 o
   0   7   9      281.71      288.10      4.96 o
   1   7   9      417.19      435.30      6.16 o
   2   7   9      312.31      319.33      5.44 o
   3   7   9      180.21      180.45      4.22 o
   4   7   9      585.11      585.45     10.36 o
   5   7   9       78.96       78.07      3.31 o
   6   7   9       99.18       99.62      3.82 o
   7   7   9        1.58        2.58      1.31 o
   8   7   9        1.38        1.24      1.45 o
  -4   8   9        3.54       -8.35     11.13 o
  -3   8   9      214.54      212.82      8.69 o
  -2   8   9       48.25       47.55      3.91 o
  -1   8   9      215.48      223.73      6.96 o
   0   8   9      292.12      300.58      6.31 o
   1   8   9        0.38        0.39      1.10 o
   2   8   9       98.13      102.65      4.19 o
   3   8   9       58.64       54.76      3.25 o
   4   8   9       41.81       37.80      2.86 o
   5   8   9      321.44      313.86      6.57 o
   6   8   9      109.16      101.58      5.00 o
   7   8   9       16.45       10.08      2.38 o
  -3   9   9        8.70        5.38      5.71 o
  -2   9   9      166.46      153.29      6.57 o
  -1   9   9      498.02      485.62     11.44 o
   0   9   9        0.44       -0.05      1.30 o
   1   9   9      126.77      133.27      6.14 o
   2   9   9       61.93       70.02      3.46 o
   3   9   9       14.06       10.56      1.57 o
   4   9   9       83.91       84.68      4.29 o
   5   9   9      128.97      123.77      5.42 o
   6   9   9        8.52        6.06      1.56 o
  -2  10   9       36.27       30.29      3.16 o
  -1  10   9      356.27      343.97     10.00 o
   0  10   9      477.67      499.55     12.08 o
   1  10   9        3.31        4.76      1.77 o
   2  10   9       30.10       29.10      3.25 o
   3  10   9       90.04       98.81      6.05 o
   4  10   9       37.13       33.66      2.86 o
   5  10   9       64.57       57.21      3.88 o
  -1  11   9       26.75       25.82      3.50 o
   0  11   9       13.16       12.62      2.33 o
   1  11   9      234.58      244.74      8.98 o
   2  11   9        8.84        8.50      2.15 o
   3  11   9        0.81        1.54      1.57 o
   4  11   9      154.52      156.09      8.09 o
   3  -5  10       22.14       22.09      2.55 o
   4  -5  10       27.25       24.40      2.62 o
   0  -4  10      230.54      250.80      6.66 o
   1  -4  10      245.46      258.57      8.15 o
   2  -4  10       27.89       24.97      2.19 o
   3  -4  10      214.33      206.15      6.73 o
   4  -4  10        7.99       11.47      2.15 o
   5  -4  10       17.03       15.50      1.96 o
   6  -4  10       52.35       50.08      3.59 o
  -1  -3  10       55.26       58.84      3.94 o
   0  -3  10        6.18        8.84      1.45 o
   1  -3  10       83.63       85.46      3.24 o
   2  -3  10      629.93      630.71     13.31 o
   3  -3  10       49.98       50.84      3.37 o
   4  -3  10       90.38       91.43      4.62 o
   5  -3  10       85.87       86.35      4.36 o
   6  -3  10      123.29      120.68      5.22 o
   7  -3  10       28.64       27.26      2.66 o
  -2  -2  10      145.36      146.52      6.09 o
  -1  -2  10        2.86        4.42      1.46 o
   0  -2  10       80.54       80.46      3.56 o
   1  -2  10      550.33      545.51      8.64 o
   2  -2  10       63.25       59.93      2.81 o
   3  -2  10      716.81      728.09     11.95 o
   4  -2  10       85.50       86.60      5.29 o
   5  -2  10       67.28       62.20      3.56 o
   6  -2  10      222.05      230.36      6.88 o
   7  -2  10      235.23      254.53     17.01 o
   8  -2  10        3.16        0.91      2.39 o
  -2  -1  10       76.74       70.34      4.10 o
  -1  -1  10      187.59      199.54      6.42 o
   0  -1  10        1.55        1.40      0.94 o
   1  -1  10        5.11        5.41      1.08 o
   2  -1  10      308.37      302.46      7.12 o
   3  -1  10      164.06      161.15      5.61 o
   4  -1  10       20.36       20.45      1.88 o
   5  -1  10      149.57      157.41      5.33 o
   6  -1  10      249.87      247.90      8.36 o
   7  -1  10        2.99        0.15      2.86 o
   8  -1  10      168.71      175.01      7.00 o
  -3   0  10       17.91       19.04      2.91 o
  -2   0  10       76.86       84.47      4.37 o
  -1   0  10       33.18       38.43      3.06 o
   0   0  10       11.11       18.46      1.99 o
   1   0  10       49.31       58.97      2.64 o
   2   0  10      175.24      160.71      4.96 o
   3   0  10      176.54      188.28      7.14 o
   4   0  10      615.49      631.19      9.97 o
   5   0  10      163.72      159.02      4.05 o
   6   0  10      135.53      142.42      6.79 o
   7   0  10      216.36      218.98      8.78 o
   8   0  10        1.15        0.64      2.79 o
  -3   1  10      134.15      141.50      5.74 o
  -2   1  10      171.44      171.85      5.93 o
  -1   1  10      724.75      716.16     12.48 o
   0   1  10      222.77      198.31      5.63 o
   1   1  10       24.78       26.31      1.76 o
   2   1  10      446.43      457.31      7.07 o
   3   1  10      111.97      113.09      4.20 o
   4   1  10      172.16      177.68      5.05 o
   5   1  10      357.24      372.05      7.62 o
   6   1  10      120.74      121.11      4.43 o
   7   1  10       48.73       46.30      4.15 o
   8   1  10      124.66      134.54      7.07 o
  -4   2  10       19.54       25.58      3.27 o
  -3   2  10      252.66      260.87      7.55 o
  -2   2  10      423.54      411.80      8.83 o
  -1   2  10        0.25        0.49      0.98 o
   0   2  10      397.48      389.66      7.59 o
   1   2  10      611.11      607.86     11.92 o
   2   2  10       50.41       47.10      2.18 o
   3   2  10      843.58      863.00     10.90 o
   4   2  10      431.60      437.83     10.09 o
   5   2  10        5.01        5.52      1.23 o
   6   2  10      137.84      136.92      4.88 o
   7   2  10      159.85      160.29      5.40 o
   8   2  10       13.22       12.87      2.44 o
   9   2  10        7.30        8.62      2.17 o
  -4   3  10       62.95       54.91      4.47 o
  -3   3  10      128.72      125.22      5.14 o
  -2   3  10      141.81      137.44      5.07 o
  -1   3  10      618.71      615.99     10.13 o
   0   3  10      242.27      244.43      5.92 o
   1   3  10       94.01       91.42      4.17 o
   2   3  10     1065.15     1073.64     13.68 o
   3   3  10      222.95      223.02      5.37 o
   4   3  10       32.49       28.54      2.74 o
   5   3  10      366.66      364.18      7.85 o
   6   3  10       53.29       50.66      2.72 o
   7   3  10       38.86       40.99      2.89 o
   8   3  10      189.77      186.59      8.43 o
  -4   4  10        3.47        3.82      2.23 o
  -3   4  10      245.34      233.14      6.84 o
  -2   4  10      201.85      204.69      6.02 o
  -1   4  10       26.73       25.01      2.12 o
   0   4  10       16.04       14.89      1.85 o
   1   4  10      204.65      212.63      5.50 o
   2   4  10       34.67       34.79      1.99 o
   3   4  10      299.51      305.73      6.09 o
   4   4  10      371.48      381.80      8.14 o
   5   4  10        0.49        0.54      0.96 o
   6   4  10      358.00      349.42      6.94 o
   7   4  10       98.71       97.37      3.82 o
   8   4  10       14.63       14.57      1.75 o
  -4   5  10       38.86       36.11      3.67 o
  -3   5  10      112.62       96.42      4.38 o
  -2   5  10       55.64       50.20      3.00 o
  -1   5  10      433.48      440.91      9.13 o
   0   5  10      279.20      278.09      6.38 o
   1   5  10       17.52       16.32      1.57 o
   2   5  10      701.95      720.55      9.24 o
   3   5  10      246.69      255.95      5.54 o
   4   5  10        0.64        0.70      0.97 o
   5   5  10      297.82      296.43      6.34 o
   6   5  10       72.54       69.93      3.85 o
   7   5  10       20.42       16.74      1.77 o
   8   5  10       31.79       30.94      2.34 o
  -4   6  10      114.27      131.51      6.62 o
  -3   6  10      300.82      302.51     12.14 o
  -2   6  10      593.53      586.81     12.52 o
  -1   6  10       21.00       15.80      1.62 o
   0   6  10      743.81      745.71      9.99 o
   1   6  10      404.01      419.13      7.96 o
   2   6  10        7.45        6.53      1.19 o
   3   6  10       85.97       85.89      3.25 o
   4   6  10      232.09      229.39      6.59 o
   5   6  10       65.25       65.33      3.70 o
   6   6  10      244.98      240.62      5.98 o
   7   6  10       97.17       96.94      3.96 o
   8   6  10       14.78       15.11      2.26 o
  -3   7  10      296.13      313.49     15.69 o
  -2   7  10      115.40      107.80      4.88 o
  -1   7  10      341.75      341.86      6.31 o
   0   7  10      131.76      136.68      3.70 o
   1   7  10      154.47      161.76      5.27 o
   2   7  10      244.83      247.72      5.20 o
   3   7  10       91.08       91.10      3.26 o
   4   7  10        4.13        4.29      0.98 o
   5   7  10      229.05      232.09      7.05 o
   6   7  10      256.24      252.91      6.19 o
   7   7  10        1.31       -0.34      1.13 o
  -3   8  10       20.78       21.84     11.09 o
  -2   8  10      127.67      132.16      7.27 o
  -1   8  10        0.85       -0.02      1.69 o
   0   8  10      125.35      133.07      4.29 o
   1   8  10      372.18      386.22      7.78 o
   2   8  10        0.38        0.67      0.84 o
   3   8  10       14.30       14.31      1.88 o
   4   8  10      202.04      190.30      6.31 o
   5   8  10       82.16       77.19      3.47 o
   6   8  10        7.77        7.87      1.69 o
   7   8  10       84.54       78.58      4.69 o
  -2   9  10        5.06        3.42      1.55 o
  -1   9  10      291.20      288.65      9.21 o
   0   9  10      197.34      197.70      7.60 o
   1   9  10        7.52        7.55      1.83 o
   2   9  10      227.00      232.85      6.56 o
   3   9  10       25.28       28.96      2.66 o
   4   9  10       20.61       19.80      2.25 o
   5   9  10      398.81      367.71     11.27 o
   6   9  10       41.91       38.16      4.11 o
  -2  10  10       76.31       85.48      5.26 o
  -1  10  10       24.82       23.59      2.94 o
   0  10  10       93.73       96.96      5.57 o
   1  10  10       98.40      105.47      5.85 o
   2  10  10        8.46        6.53      2.38 o
   3  10  10       65.70       64.85      5.05 o
   4  10  10      137.67      142.12      5.76 o
   5  10  10        7.46        6.83      1.64 o
   0  11  10      218.47      213.53      8.48 o
   1  11  10        3.69        2.09      2.07 o
   2  11  10       71.26       77.63      5.34 o
   3  11  10      184.09      184.69      8.30 o
   1  -3  11      145.48      138.18      5.02 o
   2  -3  11       43.98       40.84      2.79 o
   3  -3  11      202.81      201.41      6.83 o
   4  -3  11       32.38       30.82      2.95 o
   5  -3  11       71.83       63.51      3.88 o
   6  -3  11      156.21      155.47      6.14 o
   0  -2  11        6.89        5.46      1.28 o
   1  -2  11       35.73       35.38      2.42 o
   2  -2  11      591.02      576.89      9.55 o
   3  -2  11        2.86        4.01      1.44 o
   4  -2  11       77.98       80.90      4.51 o
   5  -2  11      140.71      138.17      5.51 o
   6  -2  11        1.50        0.43      1.75 o
   7  -2  11       64.64       62.51      5.02 o
  -1  -1  11       41.23       38.89      3.23 o
   0  -1  11      163.66      171.29      5.23 o
   1  -1  11      137.31      142.06      4.60 o
   2  -1  11        0.83        0.97      1.23 o
   3  -1  11      497.44      512.23     10.48 o
   4  -1  11       44.84       46.50      3.66 o
   5  -1  11      111.43      113.67      4.74 o
   6  -1  11      679.81      709.24     19.96 o
   7  -1  11      118.32      125.50      6.97 o
  -2   0  11       82.80       76.62      4.43 o
  -1   0  11      147.01      147.34      6.00 o
   0   0  11        5.44        5.38      1.46 o
   1   0  11       65.42       60.77      2.94 o
   2   0  11      273.47      267.90      6.76 o
   3   0  11        1.80        1.96      1.76 o
   4   0  11       92.04       99.79      3.20 o
   5   0  11        3.23        3.76      2.14 o
   6   0  11       98.84       93.13      5.84 o
   7   0  11      247.42      253.70      9.71 o
   8   0  11      104.32      116.92      8.85 o
  -2   1  11       49.39       42.01      3.24 o
  -1   1  11       95.59       95.25      4.51 o
   0   1  11      156.35      161.62      5.45 o
   1   1  11       25.18       32.28      2.16 o
   2   1  11       48.74       43.05      2.62 o
   3   1  11      512.21      510.14     12.09 o
   4   1  11      357.62      365.70     11.99 o
   5   1  11      228.48      221.26      6.24 o
   6   1  11        1.83        4.28      1.72 o
   7   1  11       79.41       76.84      5.39 o
   8   1  11        0.20       -1.48      1.67 o
  -3   2  11       66.33       68.17      4.18 o
  -2   2  11      200.81      178.81      6.25 o
  -1   2  11      357.69      354.28      8.36 o
   0   2  11      181.29      168.74      5.38 o
   1   2  11       27.64       30.35      2.12 o
   2   2  11      139.41      143.03      4.25 o
   3   2  11       80.56       79.47      3.76 o
   4   2  11      158.06      157.35      6.47 o
   5   2  11      212.42      213.72      7.80 o
   6   2  11       38.53       37.88      2.77 o
   7   2  11       79.66       79.22      5.46 o
   8   2  11      163.03      168.62      8.03 o
  -3   3  11      144.02      144.54      5.79 o
  -2   3  11      319.49      315.17      8.08 o
  -1   3  11       94.52       87.86      5.28 o
   0   3  11      133.28      140.53      5.67 o
   1   3  11       87.90       94.17      4.80 o
   2   3  11      176.87      169.80      5.89 o
   3   3  11      302.76      317.56      7.59 o
   4   3  11      551.59      552.98     12.18 o
   5   3  11       13.24       15.43      1.88 o
   6   3  11       62.31       56.23      3.43 o
   7   3  11       56.60       53.86      3.41 o
   8   3  11       25.52       24.85      3.28 o
  -3   4  11        0.26        0.18      0.93 o
  -2   4  11       48.73       47.01      3.17 o
  -1   4  11      495.20      490.32      9.16 o
   0   4  11       16.89       15.39      2.02 o
   1   4  11       85.94       88.12      4.30 o
   2   4  11      343.45      352.98      7.12 o
   3   4  11        2.99        2.92      1.02 o
   4   4  11       10.40       10.57      1.67 o
   5   4  11      247.44      242.90      6.91 o
   6   4  11      168.66      157.10      4.88 o
   7   4  11       91.80       88.42      3.79 o
   8   4  11       47.34       45.83      3.35 o
  -3   5  11      260.89      249.99      9.06 o
  -2   5  11      104.38      103.09      4.52 o
  -1   5  11        3.55        0.64      1.09 o
   0   5  11      485.78      501.34     10.04 o
   1   5  11        1.70        2.59      1.08 o
   2   5  11      183.78      185.75      4.70 o
   3   5  11      207.10      207.58      5.29 o
   4   5  11      260.97      263.92      6.05 o
   5   5  11      134.60      123.02      5.10 o
   6   5  11      273.11      285.41      6.69 o
   7   5  11        2.56        3.12      1.06 o
   8   5  11        8.37        5.41      1.29 o
  -3   6  11       37.08       35.42      4.77 o
  -2   6  11       41.61       37.63      3.21 o
  -1   6  11       55.88       58.34      3.56 o
   0   6  11      540.84      531.36      8.82 o
   1   6  11       15.47       12.88      1.35 o
   2   6  11        3.49        4.03      1.19 o
   3   6  11      114.23      118.58      3.99 o
   4   6  11        1.68        2.42      0.89 o
   5   6  11      732.29      724.04     12.44 o
   6   6  11      333.84      333.09      7.27 o
   7   6  11      112.00      102.29      4.17 o
  -2   7  11       16.60        6.76      6.42 o
  -1   7  11        0.39        0.11      0.74 o
   0   7  11      378.84      383.19      6.70 o
   1   7  11     1271.63     1298.12     19.79 o
   2   7  11        9.82       11.12      1.40 o
   3   7  11       19.75       21.78      1.79 o
   4   7  11      136.00      136.68      5.50 o
   5   7  11       12.42       13.19      1.97 o
   6   7  11      107.48      111.42      4.34 o
   7   7  11      120.68      119.63      5.60 o
  -2   8  11       38.40       40.17     13.19 o
  -1   8  11       77.71       77.45      4.76 o
   0   8  11       67.83       70.34      4.27 o
   1   8  11       99.16      108.81      4.37 o
   2   8  11      110.37      109.56      4.64 o
   3   8  11       17.70       13.09      1.83 o
   4   8  11        5.72        3.81      1.84 o
   5   8  11      107.18      106.19      5.45 o
   6   8  11       94.75       88.88      4.82 o
  -1   9  11       28.08       27.22      3.21 o
   0   9  11      174.23      173.08      7.32 o
   1   9  11      263.74      273.66      9.20 o
   2   9  11       12.59       12.37      2.34 o
   3   9  11      174.37      174.06      6.12 o
   4   9  11      103.09      100.51      5.12 o
   5   9  11       24.53       19.67      2.39 o
   0  10  11      163.12      165.55      7.42 o
   1  10  11        9.61        8.04      2.10 o
   2  10  11      102.82      107.41      6.08 o
   3  10  11       23.17       24.76      3.24 o
   4  10  11        7.94        4.48      1.80 o
   2  -2  12      182.64      201.38      7.33 o
   3  -2  12      101.36      115.42      5.41 o
   4  -2  12        7.96        9.48      1.95 o
   5  -2  12       10.72       11.43      2.01 o
   1  -1  12       87.25       87.77      3.83 o
   2  -1  12      111.59      114.49      6.59 o
   3  -1  12       23.59       23.15      2.57 o
   4  -1  12      112.63      127.67      5.86 o
   5  -1  12      261.18      270.96     10.35 o
   6  -1  12        9.61        6.24      3.77 o
   0   0  12      221.74      213.81      7.05 o
   1   0  12      227.20      227.24      7.06 o
   2   0  12       72.17       69.75      5.01 o
   3   0  12      385.66      390.85     11.54 o
   4   0  12        6.14        8.00      1.76 o
   5   0  12       40.23       42.26      4.28 o
   6   0  12       97.09      108.99      6.56 o
   7   0  12        0.44       -2.10      2.10 o
  -1   1  12       84.95       94.60      4.82 o
   0   1  12        3.43        3.35      1.28 o
   1   1  12       31.95       40.74      3.80 o
   2   1  12       71.68       81.46      5.21 o
   3   1  12        3.74        5.06      1.70 o
   4   1  12      157.84      163.24      5.79 o
   5   1  12      328.80      348.75     11.28 o
   6   1  12      158.79      157.16      7.72 o
   7   1  12       29.70       29.02      3.63 o
  -1   2  12       23.18       19.96      2.28 o
   0   2  12       74.35       72.27      4.02 o
   1   2  12      173.48      153.39      6.89 o
   2   2  12       40.51       30.29      3.25 o
   3   2  12      174.76      175.49      5.83 o
   4   2  12      393.11      404.30      9.07 o
   5   2  12        2.95        3.19      1.31 o
   6   2  12      273.31      282.72     10.06 o
   7   2  12      100.81      103.16      6.30 o
  -2   3  12      437.26      476.02     10.50 o
  -1   3  12      340.48      352.00      8.34 o
   0   3  12        5.58        5.45      1.65 o
   1   3  12      201.38      191.27      8.41 o
   2   3  12      149.63      155.54      6.65 o
   3   3  12       36.50       36.18      2.78 o
   4   3  12      126.91      131.35      6.32 o
   5   3  12      258.92      265.61      7.35 o
   6   3  12       13.65       12.49      1.86 o
   7   3  12       62.04       69.74      5.29 o
  -2   4  12       41.51       31.73      2.83 o
  -1   4  12       20.23       18.69      3.25 o
   0   4  12      484.24      475.91     10.71 o
   1   4  12       26.31       27.07      2.66 o
   2   4  12      216.64      212.60      6.31 o
   3   4  12      180.30      185.22      6.08 o
   4   4  12      149.68      158.81      5.70 o
   5   4  12       91.81       89.99      5.34 o
   6   4  12      250.40      246.97     12.11 o
   7   4  12        4.12        3.33      1.49 o
  -2   5  12       27.29       26.94      3.04 o
  -1   5  12      337.20      336.25      9.13 o
   0   5  12       11.56       11.85      1.86 o
   1   5  12      704.68      716.13     22.59 o
   2   5  12      137.91      142.93      4.91 o
   3   5  12        0.31        0.52      0.95 o
   4   5  12       48.95       51.74      2.90 o
   5   5  12      399.58      398.75     10.14 o
   6   5  12        3.00        2.57      1.05 o
   7   5  12      154.38      153.43      5.20 o
  -2   6  12       12.77       13.38      2.91 o
  -1   6  12       46.22       36.48      3.08 o
   0   6  12      217.73      214.44      6.88 o
   1   6  12      536.48      553.44     12.78 o
   2   6  12        1.83        2.23      0.94 o
   3   6  12       24.36       24.84      2.05 o
   4   6  12      193.05      193.08      5.44 o
   5   6  12        3.20        3.26      1.66 o
   6   6  12      356.78      359.69      7.87 o
   7   6  12       47.12       48.30      3.11 o
  -1   7  12       26.39       19.34      6.02 o
   0   7  12      111.01      108.75      5.20 o
   1   7  12      396.90      403.71      8.86 o
   2   7  12      518.76      553.58     15.40 o
   3   7  12        2.30        1.80      1.13 o
   4   7  12       23.99       22.67      2.39 o
   5   7  12      224.49      215.69      7.27 o
   6   7  12       44.72       47.08      3.02 o
  -1   8  12       33.74       35.31      4.35 o
   0   8  12      274.29      282.80      9.09 o
   1   8  12       90.38       96.35      4.54 o
   2   8  12      106.89      101.25      5.93 o
   3   8  12       88.02       95.26      4.71 o
   4   8  12       12.42       13.09      1.96 o
   5   8  12        0.26        0.20      1.16 o
   6   8  12       80.27       79.34      3.92 o
   0   9  12        5.38        1.50      2.20 o
   1   9  12      131.87      134.90      7.34 o
   2   9  12       89.05       98.83      5.86 o
   3   9  12        2.43        0.78      0.99 o
   4   9  12      108.32      111.71      5.26 o
   2  10  12        6.83        6.39      1.94 o
   2   0  13      135.30      134.73      7.26 o
   3   0  13       87.43       78.25      5.50 o
   4   0  13      220.68      231.14      8.02 o
   5   0  13      180.57      195.96      9.51 o
   1   1  13      109.93      103.29      6.27 o
   2   1  13       67.57       66.75      5.07 o
   3   1  13      184.01      192.22      8.31 o
   4   1  13       27.74       26.71      2.91 o
   5   1  13      105.86      109.63      5.59 o
   6   1  13       79.42       90.54      6.24 o
   0   2  13        0.69       -1.58      1.58 o
   1   2  13       36.86       38.96      3.82 o
   2   2  13       65.26       70.46      5.47 o
   3   2  13       24.28       19.00      2.17 o
   4   2  13      138.53      146.19      5.78 o
   5   2  13      247.97      255.25      8.14 o
   6   2  13        6.10        6.25      2.23 o
   0   3  13      147.90      147.00      9.52 o
   1   3  13        8.12        5.85      1.73 o
   2   3  13       15.83       19.46      2.78 o
   3   3  13       55.72       60.19      3.75 o
   4   3  13       13.59       13.79      1.97 o
   5   3  13       17.63       19.70      2.04 o
   6   3  13      271.92      285.10     10.49 o
   0   4  13        1.66        1.87      1.28 o
   1   4  13      593.06      605.68     14.09 o
   2   4  13       48.11       52.80      3.41 o
   3   4  13        3.85        2.34      1.09 o
   4   4  13      113.28      119.18      5.84 o
   5   4  13       76.07       76.89      4.22 o
   6   4  13        0.01        0.79      1.18 o
   0   5  13      193.08      196.94      7.65 o
   1   5  13       45.46       46.00      3.72 o
   2   5  13      230.80      246.14      7.04 o
   3   5  13       21.63       22.09      2.35 o
   4   5  13       32.60       31.25      2.73 o
   5   5  13      164.17      153.16      5.88 o
   6   5  13      126.88      127.18      6.60 o
   0   6  13        1.06        1.63      1.09 o
   1   6  13      282.11      291.37      7.63 o
   2   6  13      275.99      296.90      8.83 o
   3   6  13       11.93        9.09      1.42 o
   4   6  13       53.04       51.79      3.04 o
   5   6  13      126.56      125.33      4.71 o
   6   6  13        2.46        3.70      1.28 o
   0   7  13      142.39      133.28      7.46 o
   1   7  13       23.46       22.56      2.59 o
   2   7  13        0.33       -0.47      1.12 o
   3   7  13       11.73        8.01      1.69 o
   4   7  13       24.31       21.24      2.48 o
   5   7  13       40.45       38.54      3.26 o
   1   8  13      142.80      145.60      7.27 o
   2   8  13      279.61      281.16      8.22 o
   3   8  13      218.75      212.10      7.21 o
   4   8  13        6.28        8.21      1.73 o
   2   3  14        9.36        6.18      2.28 o
   3   3  14        1.59        1.16      1.25 o
   4   3  14        8.22        9.92      1.81 o
   2   4  14      187.91      194.01      6.69 o
   3   4  14      284.46      282.92     10.96 o
   4   4  14       95.58       94.12      4.81 o
   5   4  14       17.31       17.17      2.40 o
   2   5  14       88.00       87.10      4.52 o
   3   5  14        8.40        8.83      1.74 o
   4   5  14      118.32      120.83      5.43 o
   5   5  14       14.14       15.88      2.25 o
   2   6  14      109.90      110.11      5.09 o
   3   6  14      160.05      162.37      6.47 o
   4   6  14        0.39       -0.86      1.75 o
 
